# Supplementary material for: The determinants of international students studying in China: An empirical research based on the “Belt and Road” perspective
Source: PLoS One. 2025 Aug 26;20(8):e0329787. doi: 10.1371/journal.pone.0329787 (PMC12380349; doi:10.1371/journal.pone.0329787)
Supplement: S1 Dataset — (XLSX) [file pone.0329787.s001.xlsx]

## Sheet: data
year	country	belt_road	div_gdppc	lnundergraduate	lngraduate	ranking	scholarship	confucius	language	lnpopu	diff_stability	recognition	lndegree	ln(distance)	ln(trade)
2003	311	0	0.0318508	1.09861	1.38629	9	0	0	0.300029	15.5002	1.76848	0	1.79176	8.88313	21.6228
2003	341	0	0.0470527	2.56495	1.09861	9	0.0037037	0	0.567761	17.864	0.996057	0	2.70805	9.00402	23.1857
2003	332	0	0.0267978	2.56495	1.94591	9	0.0419162	0	0.262037	15.8087	1.8109	0	2.94444	8.9978	21.9857
2003	240	0	0.672994	0	0	9		0		15.7522	-1.96166	0	0	9.13007	21.9884
2003	509	0	2.99373	1.09861	0	9	0	0	0.602608	9.20974	1.72988	0	1.09861	8.82621	10.8224
2003	130	1	5.41999	2.94444	0.693147	9	0.517241	0	0.356975	15.6937	-0.535204	0	2.99573	8.30744	17.4743
2003	316	0	0.0361246	1.79176	0.693147	9	0	0	0.517614	16.6021	1.72633	0	1.94591	8.96599	23.4599
2003	125	1	5.92778	4.77069	4.11087	9	0.0646552	0		17.6898	-0.590994	0	5.18178	8.08181	20.8
2003	248	0	2.15137	3.04452	3.85015	9	0.554054	0	0.410522	17.1986	-1.413	0	4.20469	9.03635	22.0404
2003	414	0	0.564847	1.09861	2.70805	9	0.444444	0	0.713101	17.5408	-1.8108	0	2.83321	9.61169	19.9438
2003	517	0	0.167097	0	0	9		0	0.345926	9.89389	1.72988	0	0	8.3063	12.1492
2003	115	1	3.38664	3.17805	1.38629	9	0.194444	0	0.509599	15.4336	-0.535204	1	3.29584	8.15272	19.5659
2003	250	0	3.07578	4.00733	4.20469	9	0.753731	0	0.57626	17.4084	-0.29083	0	4.79579	9.1769	19.2048
2003	336	1	0.0865996	1.09861	0	9	0	0	0.475117	14.5065	1.75017	0	1.09861	8.95204	19.0483
2003	124	1	2.88732	3.29584	3.33221	9	0.803279	0	0.356975	18.7192	-0.551734	0	3.98898	8.0187	21.0367
2003	233	0	3.28296	3.04452	4.00733	9	0.788235	0	0	16.299	0.821792	0	4.31749	9.37946	17.968
2003	220	0	3.50345	0.693147	3.33221	9	0.604651	0	0	16.8481	0.59244	0	3.3673	9.37862	19.6907
2003	114	0	0.0906896	9.23288	7.46908	9	0.0026306	0	0	17.6845	0.812064	0	9.39099	6.86344	24.8699
2003	228	0	5.30111	0	0.693147	9	0	0	0	14.9395	-1.59567	0	0.693147	9.43934	18.0371
2003	301	1	0.698028	2.3979	1.79176	9	0.625	0	0.388423	14.9272	0.254842	0	2.77259	8.9473	17.2891
2003	309	1	0.226341	2.19722	1.09861	9	0.0582524	0	0.270281	17.4585	1.14179	0	2.3979	8.84634	21.4061
2003	231	0	4.06769	1.94591	2.77259	9	0.666667	0	0.253282	16.665	1.18537	0	3.09104	9.17754	18.5917
2003	140	1	1.22271	1.38629	3.80666	9	0.82	0	0.410522	17.0598	-1.82909	0	3.8712	8.74822	17.8476
2003	139	1	2.07717	5.01728	4.61512	9	0.827465	0	0.410522	16.7592	-0.916574	0	5.52545	8.91172	21.3647
2003	230	0	5.73412	3.63759	2.3979	9	0.836735	0	0.559262	15.9623	-0.548694	0	3.8712	9.19484	16.181
2003	339	1	0.0697409	1.38629	0.693147	9	0.0322581	0	0.44027	16.2068	1.04301	0	1.60944	8.93911	20.8958
2003	133	1	1.00369	2.83321	1.09861	9	0.789474	0	0.639156	15.3536	0.616691	0	2.94444	8.50532	18.2334
2003	327	1	2.3503	2.30259	2.19722	9	0.608696	0	0.507415	15.1	0.431929	0	2.89037	8.81635	16.5059
2003	433	0	0.734961	0	0	9	0	0	0.713101	16.3413	-0.211425	0	0	9.49946	19.5438
2003	324	1	0.480943	2.30259	2.3979	9	0.190476	0	0.507415	16.887	0.884256	1	2.99573	8.86346	20.6986
2003	338	0	0.0599489	2.30259	1.09861	9	0.0285714	0	0.713101	17.5576	0.518696	0	2.48491	9.13057	22.3896
2003	105	1	2.36991	6.03309	4.93447	9	0.107023	0	0.541412	18.8466	-0.984964	0	6.31897	8.26459	21.6111
2003	204	0	1.31098	1.38629	1.38629	9	0.666667	0	0.381623	16.7126	-0.442874	0	1.94591	9.37335	21.5784
2003	422	0	0.0456955	4.8828	4.29046	9	0.0017953	0	0.359015	17.2701	1.61776	0	5.31812	9.25531	23.0265
2003	234	0	0.268819	3.49651	2.19722	9	0.698113	0	0.341676	14.0089	1.57382	1	3.71357	9.11116	18.5205
2003	242	0	1.62015	2.07944	3.71357	9	0.417722	0	0	18.6976	-1.07033	0	3.8712	9.30214	21.3426
2003	246	0	1.89871	0	0	9		0	0.381623	11.9212	0.823293	0	0	9.36496	12.3406
2003	147	1	0.0880126	0	0	9	0	0	0.482036	13.809	1.09498	0	0	8.86467	19.2068
2003	236	0	0.737159	1.38629	2.99573	9	0.548387	0	0.410522	17.2094	0.158326	0	3.13549	9.20554	20.5687
2003	215	0	1.25586	1.79176	3.8712	9	0.558442	0	0	15.0413	-0.605004	0	3.97029	9.33039	20.5892
2003	205	0	2.48154	2.30259	2.94444	9	0.595238	0	0	15.8331	1.24273	0	3.33221	9.35166	20.1061
2003	330	0	0.0817007	2.83321	1.79176	9	0.0151515	0	0.381623	16.163	1.8546	0	3.09104	9.17747	20.2139
2003	415	0	0.312048	1.09861	0.693147	9	0	0	0.713101	15.242	1.16108	0	1.38629	9.55336	20.3069
2003	209	0	0.356119	3.73767	1.79176	9	0.823529	0		13.4396	0.676885	0	3.85015	9.32689	19.8484
2003	225	0	1.48169	0.693147	1.09861	9	0.25	0	0	16.6834	-1.23936	0	1.38629	9.40285	19.3952
2003	518	0	0.0602688	0	0	9		0		10.9673		0	0	8.28346
2003	249	0	10.761	0.693147	0	9	0	0	0.57881	16.0995	-2.01217	0	0.693147	9.01993	16.1695
2003	103	1	0.142135	2.19722	0	9	0.5	0	0.410522	14.6852	1.62491	0	2.19722	8.64101	21.4497
2003	112	1	1.27587	0	0.693147	9	0.1	0	0.21886	15.1897	-0.735054	0	0.693147	8.67487	17.152
2003	243	0	4.83639	3.43399	3.33221	9	0.75	0	0	15.4644	-0.516724	0	4.06044	9.43921	16.6253
2003	241	0	5.96714	2.99573	3.63759	9	0.813559	0	0	16.353	0.606336	0	4.04305	9.30794	16.7775
2003	504	0	0.454085	1.38629	0.693147	9	0.222222	0	0.475967	13.6123	1.0164	0	1.60944	9.11658	17.2598
2003	138	1	1.38545	2.63906	2.83321	9	0.7	0	0.589009	14.9201	0.800864	0	3.4012	8.69084	15.6862
2003	131	1	0.54624	4.89035	4.21951	9	0.01287	0	0.408822	17.9829	0.420513	0	5.29832	8.10316	23.2613
2003	217	0	1.57369	1.94591	0	9	0.857143	0	0	13.5406	-0.348842	0	1.94591	8.95813	18.0053
2003	424	0	0.600586	2.48491	2.30259	9	0.236842	0	0.713101	17.125	-0.597814	1	3.04452	9.7212	20.831
2003	510	0	0.674993	0.693147	0.693147	9	0.25	0		12.0866	1.83555	0	1.09861	9.02031	14.9752
2003	135	1	3.25105	3.33221	0	9	0.0714286	0	0.523495	17.0568	-0.735944	1	3.33221	8.28011	19.6649
2003	108	1	1.30069	0	0	9		0	0.556499	13.35	1.48256	0	0	7.94221	14.4976
2003	304	0	0.0399915	1.60944	1.09861	9	0	0	0.238833	15.91	1.52706	0	1.94591	8.91852	21.2991
2003	512	0	0.633616	1.60944	0	9	0.571429	0	0.336577	11.5088	1.19017	0	1.60944	9.19117	14.5555
2003	305	1	0.708137	1.09861	0	9	0.0243902	0	0.317878	16.0976	1.25689	1	1.09861	8.77672	18.6749
2003	427	0	0.583229	0	0	9	0	0	0.713101	15.6063	0.384044	0	0	9.5111	18.8883
2003	227	0	2.24638	0.693147	2.30259	9	0.714286	0		14.5178	0.66341	0	2.3979	9.39048	17.0297
2003	437	0	0.270011	0.693147	0	9	0.0769231	0	0.713101	16.5787	1.32694	0	0.693147	9.85644	21.985
2003	208	0	11.347	3.33221	3.46574	9	0.8	0	0.559262	15.7484	-1.68086	0	4.07754	9.2116	15.4602
2003	325	0	0.0941303	0	0	9	0	0	0.548212	12.8957	2.11196	0	0	9.03822	19.6791
2003	122	1	0.288814	6.33505	4.41884	9	0.0273484	0	0.240312	17.0223	1.04972	0	6.4708	8.37932	23.7253
2003	432	0	0.146305	0.693147	0.693147	9	0.5	0	0.372274	14.0651	0.313762	0	1.09861	9.57531	18.0461
2003	344	0		0	0	9		0				0	0	8.9126
2003	252	0	5.28346	2.94444	3.46574	9	0.849057	0	0	17.0729	-0.997334	0	3.91202	9.15583	17.8209
2003	326	1	0.534973	0	0	9	0	0	0.472567	14.535	-0.424798	0	0	8.92693	17.4754
2003	323	0	0.0196902	0	0	9	0	0	0.436113	13.0206	2.00528	0	0	8.98286	19.8723
2003	416	0	0.22677	0	0.693147	9	0	0	0.372274	11.5522	1.44933	0	0.693147	9.56423	13.5084
2003	232	0	4.81918	0	0	9	0	0	0.370574	16.3004	0.604644	0	0	9.24916	16.1935
2003	134	1	0.0694289	0.693147	0	9	0	0	0.358675	12.7751	1.70893	0	0.693147	8.26806	19.6627
2003	116	1	3.55649	4.30406	2.77259	9	0.323741	0	0.538013	16.3693	-0.0888598	0	4.48864	8.11734	19.5859
2003	136	1	0.054304	5.18739	5.273	9	0.0453721	0	0.089346	15.2301	1.44181	0	5.92158	8.40864	23.6859
2003	221	0	0.261793	3.55535	2.30259	9	0.7	0	0	14.0931	0.862549	0	3.78419	9.3443	19.5505
2003	431	0	0.493477	0	0.693147	9	0	0	0.447851	13.098	1.04686	0	0.693147	9.60696	17.395
2003	224	0	1.37733	2.07944	1.60944	9	0.75	0	0.418171	13.2763	-0.109017	0	2.48491	9.15457	13.451
2003	410	0	0.350567	3.21888	0.693147	9	0	0	0.494972	12.504	1.04962	0	3.2581	9.4848	16.2365
2003	307	0	0.0419154	1.94591	1.94591	9	0.0138889	0	0.436113	16.155	1.42334	0	2.56495	8.98367	22.6257
2003	120	1	0.281585	1.09861	1.79176	9	0.263158	0	0.410522	15.2945	0.104258	0	2.07944	8.85146	19.7293
2003	212	0		0	0	9		0				0	0
2003	107	1	0.0906088	0.693147	0.693147	9	0.333333	0	0.410522	13.5654	1.0469	0	1.09861	8.73002	18.7229
2003	425	0	0.182131	1.38629	2.56495	9	0.272727	0	0.713101	18.451	0.447157	0	2.77259	9.43093	22.3214
2003	412	0	0.263126	1.38629	0	9	0.333333	0	0.328077	11.1577	1.23615	0	1.38629	9.53857	17.3517
2003	413	0	0.531213	1.09861	2.70805	9	0.423077	0	0.713101	16.4085	-0.397098	0	2.83321	9.63987	19.4468
2003	329	0	0.0257154	1.60944	0	9	0.0107527	0	0.345076	15.3339	1.76923	0	1.60944	8.85823	21.2912
2003	235	0	2.35551	1.94591	2.30259	9	0.75	0	0.410522	14.8653	0.623439	0	2.77259	9.38468	17.9774
2003	515	0	0.0588053	3.04452	2.30259	9	0.008547	0	0.372274	15.2086	1.75273	0	3.4012	9.30946	21.3255
2003	302	0	0.0313486	0.693147	0.693147	9	0	0	0.372274	15.2009	1.91336	0	1.09861	9.02303	21.5747
2003	110	0	2.24636	0	0	9		0		13.7612	0.277196	0	0	8.60821	13.8805
2003	434	0	0.393766	1.60944	2.30259	9	0.473684	0	0.713101	17.0562	-0.722794	0	2.63906	9.57523	20.4241
2003	343	0	0.0229974	0	0	9	0	0		10.2598	1.72988	0	0	8.98627	13.0349
2003	340	1	0.152985	0.693147	0.693147	9	0.0188679	0	0.168288	16.131	1.69622	1	1.09861	8.90223	21.674
2003	126	1	5.10551	6.71417	4.77069	9	0.137615	0	0.563511	17.0376	-1.32787	0	6.84694	8.05894	18.6625
2003	237	0	4.45047	1.94591	1.38629	9	0.818182	0	0	16.7772	0.809867	0	2.30259	9.33681	18.0869
2003	303	1	0.179621	0	1.09861	9	0	0	0.463541	14.1309	1.4588	0	1.09861	8.75984	18.9514
2003	426	0	1.2813	0	0	9		0	0.713101	15.4817	0.196614	0	0	9.53145	18.0593
2003	219	0	3.47138	2.89037	2.3979	9	0.178571	0	0	14.0649	0.0695872	0	3.33221	9.42887	16.3292
2003	516	0		0	0	9		0	0		0.642476	0	0	9.30649	13.2618
2003	119	1	3.55173	5.42495	4.63473	9	0.682382	0	0.481917	15.5341	-0.668614	0	5.79606	7.93008	18.5109
2003	421	0	1.12496	1.38629	0.693147	9	0	0	0.713101	15.7765	0.18425	0	1.60944	9.51371	18.213
2003	502	0	2.26775	0	1.09861	9	0.4	0	0	15.6438	0.0042052	0	1.09861	8.75542	19.4924
2003	254	0	4.414	0	0.693147	9	0	0	0	16.0534	-0.808684	0	0.693147	9.22075	15.3234
2003	218	0	3.27283	0.693147	3.66356	9	0.95	0	0	15.9849	-0.225165	0	3.68888	9.44563	18.2432
2003	128	1	0.134094	3.63759	0.693147	9	0.0652174	0	0.410522	16.9271	0.705029	0	3.66356	8.79576	22.7138
2003	111	1	1.27549	4.54329	1.60944	9	0	0	0.923036	18.235	-0.995294	0	4.58497	7.95554	22.9639
2003	417	0	0.403062	2.83321	2.3979	9	0.65	0	0.713101	16.234	0.880019	0	3.29584	9.4534	19.6927
2003	436	0	0.371458	0	1.60944	9	1	0	0.372274	14.8123	0.180332	0	1.60944	9.50656	19.1506
2003	146	1	2.68143	7.08003	5.36598	9	0.0527674	0	0.493816	18.2259	0.690723	0	7.24494	7.75439	22.2579
2003	207	0	3.87743	0	0	9		0	0	16.3535	0.630538	0	0	9.34184	17.6009
2003	507	0	0.145502	0	0	9		0		10.9938	1.29244	0	0
2003	406	0	0.301981	1.79176	0	9	0	0	0.713101	14.9815	0.637599	0	1.79176	9.57175	21.1345
2003	132	1	0.273122	3.2581	1.38629	9	0.0194175	0	0.639156	18.0065	-0.203255	0	3.3673	8.83095	21.6779
2003	501	0	0.0549598	3.82864	3.98898	9	0	0	0.372274	16.806	1.44247	1	4.59512	9.10712	23.3307
2003	328	0	0.0119033	0	0	9	0	0		10.4089	1.72988	0	0	9.0264
2003	513	0	0.687471	0	0	9		0	0.685052	9.18256	1.72988	0	0	9.03498	11.1129
2003	430	0	0.28973	0	0	9		0	0.372274	11.5929	1.32509	0	0	9.55521	15.8497
2003	203	0	10.7845	1.38629	3.71357	9	0.506494	0		18.0945	-0.844884	0	3.78419	9.02605	18.8748
2003	104	1	1.45833	2.56495	2.07944	9	0.904762	0	0.639156	15.9238	-0.385	0	2.99573	8.61635	19.2884
2003	403	0	0.107948	1.38629	0	9	0.75	0	0.372274	12.5221	1.48256	0	1.38629	9.55535	16.0366
2003	420	0		0	0	9		0	0.539713		1.11424	0	0	9.56233	17.6571
2003	210	0	3.2539	2.07944	2.48491	9	0.73913	0	0	15.489	0.376913	0	2.94444	9.36374	19.4668
2003	337	1	1.23021	1.79176	2.19722	9	0.0851064	0	0.505885	17.6828	0.200389	1	2.63906	8.77366	21.5001
2003	306	1	0.477519	3.13549	1.60944	9	0.4375	0	0.472567	15.8665	0.737821	1	3.29584	8.90456	19.2325
2003	405	0	0.943773	1.60944	0.693147	9	0	0	0.555012	15.5442	-0.185163	0	1.79176	9.81533	18.7495
2003	318	1	0.131856	0.693147	0.693147	9	0.0277778	0	0.349326	16.1373	1.45053	0	1.09861	8.91775	21.1799
2003	505	0	1.26869	2.48491	0	9	0.818182	0	0.456418	11.3945	1.72988	0	2.48491	8.87333	13.6996
2003	315	0	0.0392686	1.60944	1.09861	9	0.0086957	0	0.707151	15.4667	2.25179	0	1.94591	8.75272	21.9651
2003	239	0	0.343523	2.19722	1.09861	9	0.0344828	0	0	17.6597	0.251921	0	2.3979	9.36525	22.0764
2003	222	0	2.69586	0.693147	1.09861	9	0.166667	0	0.601759	16.2989	-0.524674	0	1.38629	9.29644	19.1005
2003	223	0	1.48811	3.43399	3.17805	9	0.754098	0	0	16.6369	0.133857	1	3.98898	9.30595	19.0093
2003	503	0	0.104922	0	0	9		0		12.44		0	0	9.35806	15.7765
2003	342	0	0.037608	4.15888	2.48491	9	0	0	0.372274	17.904	0.83652	1	4.31749	9.00606	23.3901
2003	320	1	0.250958	1.09861	0	9	0.111111	0	0.755632	14.6432	1.56606	0	1.09861	8.78333	18.6817
2003	317	1	0.462019	0	0	9		0		13.3249	0.41121	0	0	8.94286	17.9095
2003	409	0	1.41993	3.17805	2.63906	9	0.447368	0	0.581734	16.0022	-0.270496	0	3.61092	9.78191	16.7451
2003	506	0	0.542888	1.09861	0.693147	9	0	0	0.372274	10.8866	1.72988	0	1.38629	8.78552	18.4233
2003	322	0	0.0143418	0	0	9	0	0		10.4392	2.02866	0	0	8.98052
2003	314	0	0.0435818	4.49981	2.70805	9	0.0093555	0	0.328077	17.9466	0.74543	1	4.64439	9.01508	23.321
2003	402	0	0.11943	0	0	9		0	0.372274	11.281	1.42926	0	0	9.52389	14.9521
2003	333	1	0.454951	2.30259	1.94591	9	0.117647	0		15.8278	-0.0184388	0	2.77259	8.9126	18.3931
2003	117	1	0.0373328	0.693147	0	9	0	0	0.410522	13.4325	1.75011	0	0.693147	8.72679	19.6873
2003	404	0	0.0454913	1.60944	0.693147	9	0.833333	0	0.372274	12.6544	1.39067	0	1.79176	9.44626	18.6237
2003	438	0		0	0	9		0	0.372274		0.947454	0	0	9.51521
2003	508	0	0.561639	1.60944	0	9	0.75	0	0	11.5797	1.19017	0	1.60944	8.62151	14.8245
2003	335	1	0.148173	0	0.693147	9	0.05	0	0.275381	15.497	1.51118	0	0.693147	8.91239	19.3731
2003	514	0	0.815317	0	0	9		0	0	12.2009	1.32509	0	0	9.0325	14.9409
2003	144	1	1.20926	6.29895	3.09104	9	0.0011705	0	0.529513	19.2105	-1.53097	0	6.33683	8.56061	23.0485
2003	442	0		0	0	9		0			0.878607	0	0	9.60993
2003	419	0	3.87428	1.94591	0	9	1	0	0.270281	16.0016	-0.751434	0	1.94591	9.50779	17.0889
2003	211	0	3.85146	0.693147	0	9	0.1	0	0.303429	14.7714	-0.155736	0	0.693147	8.97197	15.5142
2003	143	1	2.35702	3.63759	2.77259	9	0.113636	0	0	20.829	-0.945114	0	3.97029	8.23907	22.7507
2003	118	1	0.0581831	1.94591	0	9	0.666667	0	0.410522	14.5864	0.857657	0	1.94591	8.73658	20.8957
2003	428	0	0.121211	0	0	9		0	0.372274	10.7309	1.72988	0	0	9.52281	11.9367
2003	127	0	0.0370211	7.6148	5.77455	9	0.0103408	0	0.567761	18.6653	1.59124	0	7.76175	7.64927	25.6178
2003	439	0		0	0	9		0				0	0	9.5312
2003	331	0	0.0348201	1.09861	1.38629	9	0	0	0.369724	16.0081	1.90646	0	1.79176	8.81207	22.1509
2003	255	0	4.38819	1.09861	2.77259	9	0.789474	0	0	15.1716	-0.974884	0	2.89037	9.24654	15.3061
2003	313	1	0.433138	5.69373	2.99573	9	0.0482026	0	0.317878	18.7898	-0.627894	1	5.75574	8.66493	23.4806
2003	206	0	0.297543	0.693147	1.79176	9	0.666667	0		14.3662	1.66923	0	1.94591	9.37534	17.0322
2003	129	1	1.312	4.12713	3.52636	9	0.792453	0	0.417831	16.7717	-0.26988	1	4.55388	8.55111	20.0775
2003	137	1	1.02812	1.94591	3.8712	9	0.758065	0	0.410522	16.6729	0.628471	0	3.98898	8.84526	20.0426
2003	109	0		5.52943	4.31749	9	0.415361	0		16.9743	0.787359	0	5.7869	6.6977	20.7461
2003	423	0	0.0326268	5.06259	4.76217	9	0.0005416	0	0.423398	19.4858	0.644955	0	5.61313	9.32011	25.5641
2003	123	1	1.99421	5.83481	4.30406	9	0.169811	0		14.7192	1.52742	1	6.02828	7.06736	19.9019
2003	440	0		0	0	9		0	0.372274	9.98378		0	0	9.51324	18.1504
2003	408	0	0.0658913	0	0	9		0		15.1574	0.878607	0	0	9.51299
2003	435	0	0.355566	0.693147	0	9	0	0	0.713101	15.0166	1.27593	0	0.693147	9.86144	19.1305
2003	202	1	1.13171	0.693147	3.33221	9	0.243243	0	0.410522	18.1036	-0.0764628	1	3.3673	8.92962	20.8091
2003	407	0	0.419629	3.33221	1.79176	9	0.141026	0	0.381623	19.0185	0.569639	0	3.49651	9.73797	22.8009
2003	101	1	6.758	2.83321	1.79176	9	0.636364	0	0.447494	16.9802	-1.63414	0	3.09104	8.33841	17.1135
2003	245	0	0.151161	2.19722	0	9	0.888889	0	0.43177	11.3239	1.20951	0	2.19722	8.98046	14.4141
2003	429	0	0.234193	0	0.693147	9	1	0	0.328077	11.9862	1.72988	0	0.693147	9.54868	14.2483
2003	321	1	0.234063	0.693147	0.693147	9	0	0	0.704601	15.0437	1.614	0	1.09861	8.79002	19.0508
2003	244	0	1.56442	0	0	9		0	0.268581	16.1708	0.313686	0	0	9.41848	18.1867
2003	253	0	2.95928	3.80666	3.52636	9	0.767442	0	0	16.2365	0.781372	0	4.35671	9.30217	18.2314
2003	312	0	0.0424455	3.4012	3.33221	9	0.003125	0	0.238833	18.2287	1.14192	1	4.04305	8.9044	24.4546
2003	401	0	0.384692	2.19722	1.79176	9	0.04	0	0.713101	17.4554	0.204725	0	2.63906	9.86778	21.879
2003	310	0	0.579232	0	0	9	0	0	0.475278	15.1405	0.158959	0	0	8.9381	15.6642
2003	214	0	3.83632	0	0	9		0	0	14.187	0.887686	0	0	9.42277	18.5821
2003	247	0	0.599754	0	0	9		0		13.8381	0.630187	0	0	9.34896	16.8703
2003	319	1	0.159965	1.79176	1.09861	9	0.333333	0	0.496365	15.2749	1.12231	0	2.07944	8.94243	18.9858
2003	411	0	0.526959	1.79176	1.60944	9	0	0	0.713101	15.996	0.14443	0	2.30259	9.51053	18.8371
2003	213	0	0.712316	2.07944	2.30259	9	0.625	0	0.372274	13.0168	1.48256	0	2.83321	9.4459	14.7697
2003	308	0	0.0326868	0	0.693147	9	0.142857	0	0.300029	12.576	2.08126	0	0.693147	8.97347	18.0395
2003	226	0	2.99832	2.63906	3.4012	9	0.74	0	0.57626	17.3616	-0.699194	0	3.7612	9.12965	19.3388
2003	106	1	1.0246	3.93183	3.80666	9	0.824742	0		14.9645	-0.735954	0	4.55388	8.87175	15.7513
2003	201	0	0.612653	0.693147	3.7612	9	0.692308	0	0.410522	17.2895	-1.18996	1	3.78419	9.11808	20.4291
2003	418	0	1.29225	1.09861	0.693147	9	0.5	0	0.372274	13.5213	0.127059	0	1.38629	9.60302	16.729
2003	216	0	7.41468	1.60944	3.21888	9	0.72973	0	0	17.7556	-1.46436	0	3.3673	9.33144	17.7602
2003	113	1	0.623098	4.29046	1.79176	9	0.0744186	0	0.485869	16.5175	0.920204	0	4.35671	8.2043	21.9147
2003	142	1	0.0679813	1.94591	1.38629	9	0	0	0.208439	15.7161	-0.955374	0	2.30259	8.87458	21.3283
2003	121	1	0.370728	1.38629	0	9	0.75	0		12.6204	1.59572	0	1.38629	8.67648	15.0248
2003	238	0	0.503224	2.3979	2.19722	9	0.6	0		14.4463	1.04139	0	2.94444	9.42335	18.1273
2003	229	0	0.275755	0	3.63759	9	0.0465116	0	0.410522	15.5419	0.684047	0	3.63759	9.07618	19.1893
2003	141	1	0.57173	2.70805	3.33221	9	0.22973	0	0.435986	18.0368	-0.216914	0	3.73767	8.63231	22.4501
2003	251	0	0.46683	0	0	9	0	0	0.410522	16.1126	0.883117	0	0	9.06504	19.1183
2003	102	1	0.038468	0	0	9	0	0	0.410522	15.1271	1.55868	0	0	8.69407	22.4829
2003	145	1	0.686814	2.77259	2.63906	9	0.631579	0	0.410522	15.5082	0.490062	0	3.3673	8.86262	20.0785
2003	511	0	1.73123	0	0	9		0	0	13.0104	0.920311	0	0	8.86654	17.3638
2004	330	0	0.0836032	2.89037	2.48491	8	0.0096154	0	0.381623	16.1654	1.36096	0	3.3673	9.17747	20.583
2004	502	0	2.44106	0	0.693147	8	0.25	0	0	15.6646	-0.160303	0	0.693147	8.75542	19.5071
2004	435	0	0.366132	0.693147	0	8	0	0	0.713101	15.0159	0.981239	0	0.693147	9.86144	19.5834
2004	210	0	3.65658	1.60944	2.70805	8	0.666667	0	0	15.5144	0.0745319	0	2.94444	9.36374	19.9139
2004	220	0	3.61351	1.09861	3.43399	8	0.553571	0	0	16.8729	0.430159	0	3.49651	9.37862	20.197
2004	329	0	0.0262057	1.79176	0	8	0.0085106	0	0.345076	15.3398	1.58777	0	1.79176	8.85823	21.6096
2004	120	1	0.326011	1.79176	1.60944	8	0.2	0	0.410522	15.3349	-0.324261	0	2.30259	8.85146	20.0172
2004	101	1	7.13717	2.56495	1.79176	8	0.476191	0	0.447494	17.0234	-1.90599	0	2.89037	8.33841	17.8746
2004	219	0	3.7311	4.15888	2.48491	8	0.0666667	0	0	14.0882	0.0112329	0	4.31749	9.42887	15.6112
2004	213	0	0.745288	1.79176	2.56495	8	0.764706	0	0.372274	13.0316	1.42877	0	2.89037	9.4459	14.8257
2004	240	0	0.772994	0	0	8		0		15.7914	-2.13514	0	0	9.13007	21.9884
2004	439	0		0	0	8		0				0	0	9.5312
2004	233	0	3.42748	2.56495	4.07754	8	0.691489	0	0	16.3307	0.843467	0	4.26268	9.37946	18.9246
2004	202	1	1.41925	0	2.83321	8	0.195122	0	0.410522	18.1219	-0.431443	1	2.83321	8.92962	21.1784
2004	308	0	0.0318504	1.09861	0.693147	8	0.0333333	0	0.300029	12.5848	1.84703	0	1.38629	8.97347	18.1101
2004	221	0	0.263325	3.66356	2.07944	8	0.622641	0	0	14.1184	0.797966	0	3.82864	9.3443	19.8424
2004	109	0		5.61677	4.36945	8	0.444089	0		16.9824	0.613183	0	5.86647	6.6977	21.0491
2004	241	0	6.48651	2.70805	3.55535	8	0.88	0	0	16.3901	-0.116003	0	3.89182	9.30794	17.0347
2004	140	1	1.08384	0.693147	3.89182	8	0.907407	0	0.410522	17.0856	-2.79061	0	3.91202	8.74822	19.9678
2004	505	0	1.33376	0	0	8		0	0.456418	11.4131	1.54663	0	0	8.87333	13.6795
2004	438	0		0	0	8		0	0.372274		1.17907	0	0	9.51521
2004	512	0	0.659212	1.79176	0.693147	8	0.666667	0	0.336577	11.5151	1.20776	0	1.94591	9.19117	15.6526
2004	121	1	0.382772	1.38629	0	8	0.333333	0		12.6484	0.89249	0	1.38629	8.67648	15.9061
2004	138	1	1.26575	2.30259	2.48491	8	0.761905	0	0.589009	14.9144	0.273329	0	3.04452	8.69084	16.4431
2004	406	0	0.328532	1.94591	0	8	0	0	0.713101	15.0001	0.474985	0	1.94591	9.57175	21.5126
2004	232	0	5.33915	0	0	8	0	0	0.370574	16.3253	0.513547	0	0	9.24916	16.7498
2004	313	1	0.367755	6.2691	3.2581	8	0.020979	0	0.317878	18.7858	-1.12316	1	6.31536	8.66493	23.7785
2004	134	1	0.0688824	0.693147	0	8	0	0	0.358675	12.7923	1.75977	0	0.693147	8.26806	19.5158
2004	123	1	1.89061	6.01616	4.63473	8	0.148537	0		14.7304	1.16386	1	6.23832	7.06736	20.3586
2004	307	0	0.0423906	2.3979	1.60944	8	0.0093023	0	0.436113	16.1593	1.10033	0	2.70805	8.98367	22.9618
2004	508	0	0.669986	1.38629	0	8	1	0	0	11.5771	1.39344	0	1.38629	8.62151	15.8234
2004	504	0	0.452384	0.693147	0.693147	8	0.4	0	0.475967	13.6144	0.779085	0	1.09861	9.11658	17.4717
2004	314	0	0.0447128	4.70048	3.2581	8	0.0076766	0	0.328077	17.9539	0.736128	1	4.90527	9.01508	23.5924
2004	251	0	0.484887	1.09861	0.693147	8	0.05	0	0.410522	16.1203	0.538797	0	1.38629	9.06504	19.4475
2004	209	0	0.245227	3.80666	1.60944	8	0.754717	0		13.4828	0.328446	0	3.89182	9.32689	20.73
2004	331	0	0.0355048	1.38629	1.38629	8	0	0	0.369724	16.012	1.75309	0	1.94591	8.81207	22.3716
2004	136	1	0.054645	5.45959	5.31812	8	0.0301399	0	0.089346	15.2426	1.48492	0	6.08222	8.40864	24.0073
2004	122	1	0.304645	6.70441	4.82028	8	0.0241741	0	0.240312	17.042	0.737637	0	6.84481	8.37932	23.9913
2004	227	0	2.00253	0.693147	2.19722	8	0.6	0		14.5116	0.7478	0	2.30259	9.39048	17.6753
2004	417	0	0.444286	2.94444	2.77259	8	0.54902	0	0.713101	16.2359	0.745287	0	3.52636	9.4534	20.0755
2004	305	1	0.634261	1.60944	1.09861	8	0.0344828	0	0.317878	16.0907	0.551442	1	1.94591	8.77672	19.2041
2004	147	1	0.0880094	0	0	8	0	0	0.482036	13.8259	0.770091	0	0	8.86467	19.0462
2004	303	1	0.170462	0	0	8	0	0	0.463541	14.1249	1.09378	0	0	8.75984	19.2212
2004	407	0	0.414758	3.29584	2.56495	8	0.0724638	0	0.381623	19.0305	0.114485	0	3.66356	9.73797	23.2367
2004	139	1	2.12499	5.03044	4.66344	8	0.683761	0	0.410522	16.788	-1.16237	0	5.55296	8.91172	21.3736
2004	343	0	0.0232569	0	0	8		0		10.273	1.51792	0	0	8.98627	13.334
2004	239	0	0.312119	1.79176	1.94591	8	0.0731707	1	0	17.6718	0.258831	0	2.48491	9.36525	22.5003
2004	411	0	0.596647	1.38629	1.09861	8	0	0	0.713101	16.0099	0.0463229	0	1.79176	9.51053	19.3303
2004	405	0	0.898286	1.60944	0	8	0	0	0.555012	15.5613	-0.175009	0	1.60944	9.81533	19.4965
2004	419	0	3.85814	1.94591	0	8	0.3	0	0.270281	16.0179	-1.59595	0	1.94591	9.50779	16.928
2004	205	0	2.58595	2.56495	3.29584	8	0.638298	0	0	15.8632	0.655299	0	3.66356	9.35166	20.3501
2004	244	0	1.60402	0	0	8	0	0	0.268581	16.196	0.418913	0	0	9.41848	18.5362
2004	506	0	0.625777	1.09861	0.693147	8	0	0	0.372274	10.9055	1.51792	0	1.38629	8.78552	18.4655
2004	433	0	0.805595	0	0	8	0	0	0.713101	16.3647	-0.418713	0	0	9.49946	19.8921
2004	501	0	0.0495772	4.15888	3.71357	8	0	0	0.372274	16.8176	1.32669	1	4.64439	9.10712	23.7384
2004	431	0	0.501854	0	0.693147	8	0	0	0.447851	13.1096	0.691447	0	0.693147	9.60696	17.2569
2004	432	0	0.146561	0.693147	0.693147	8	0.25	0	0.372274	14.0702	0.322253	0	1.09861	9.57531	18.1923
2004	429	0	0.255813	0	0.693147	8	0.5	0	0.328077	11.9942	1.60935	0	0.693147	9.54868	14.6576
2004	237	0	4.39685	1.79176	1.60944	8	0.9	0	0	16.8068	0.392564	0	2.30259	9.33681	18.5983
2004	328	0	0.0122964	0	0	8	0	0		10.4193	1.50038	0	0	9.0264
2004	434	0	0.348769	2.07944	2.63906	8	0.230769	0	0.713101	17.0735	-1.00222	0	3.04452	9.57523	21.0111
2004	301	1	0.635609	1.94591	1.94591	8	0.666667	0	0.388423	14.9231	-0.0381861	0	2.56495	8.9473	18.0526
2004	404	0	0.0531297	1.79176	0	8	0.714286	0	0.372274	12.6726	1.28126	0	1.79176	9.44626	18.4145
2004	108	1	1.37154	0	0	8		0	0.556499	13.3674	1.56175	0	0	7.94221	13.16
2004	421	0	1.25255	1.09861	0	8	0	0	0.713101	15.8011	-0.0020061	0	1.09861	9.51371	18.7193
2004	510	0	0.641019	0.693147	1.09861	8	0.666667	0		12.0929	1.54824	0	1.38629	9.02031	15.7412
2004	333	1	0.452886	1.60944	1.60944	8	0.0681818	0		15.8255	-0.118869	0	2.19722	8.9126	18.9349
2004	252	0	5.09604	2.83321	3.49651	8	0.839286	0	0	17.1047	-0.914838	0	3.89182	9.15583	18.2936
2004	217	0	1.7477	1.79176	0	8	0.363636	0	0	13.5562	0.0455979	0	1.79176	8.95813	18.1023
2004	513	0	0.69139	0	0	8		0	0.685052	9.19715	1.65973	0	0	9.03498	14.6236
2004	146	1	2.75853	7.5725	5.62762	8	0.05089	0	0.493816	18.2351	0.540086	0	7.70571	7.75439	22.6316
2004	112	1	1.15603	0.693147	0.693147	8	0.0666667	0	0.21886	15.1835	-0.474992	0	1.09861	8.67487	17.8596
2004	312	0	0.0441571	3.66356	3.80666	8	0.007316	0	0.238833	18.2285	1.03003	1	4.41884	8.9044	24.7143
2004	253	0	2.80114	3.8712	3.49651	8	0.735632	0	0	16.2623	0.579769	0	4.38203	9.30217	19.2188
2004	341	0	0.0483942	2.19722	2.07944	8	0.0029412	0	0.567761	17.8705	0.660492	0	2.77259	9.00402	23.4753
2004	130	1	4.84126	2.89037	1.09861	8	0.425	0	0.356975	15.712	-0.917488	0	2.99573	8.30744	18.0486
2004	425	0	0.201573	1.38629	2.63906	8	0.0263158	0	0.713101	18.4648	0.176331	0	2.83321	9.43093	22.6851
2004	235	0	2.41859	2.19722	2.3979	8	0.6	0	0.410522	14.8937	0.225184	0	2.94444	9.38468	18.5581
2004	336	1	0.0874038	0	0	8	0	0	0.475117	14.5072	1.47105	0	0	8.95204	19.3324
2004	116	1	3.69306	4.76217	2.94444	8	0.277778	0	0.538013	16.3856	-0.0185621	0	4.90527	8.11734	19.9929
2004	509	0	2.5696	1.09861	0	8	0	0	0.602608	9.20049	1.51792	0	1.09861	8.82621	11.5065
2004	249	0	11.2503	0.693147	0	8	0.5	0	0.57881	16.131	-2.49025	0	0.693147	9.01993	16.6682
2004	320	1	0.237545	1.09861	0	8	0.0588235	0	0.755632	14.6323	1.00747	0	1.09861	8.78333	19.1078
2004	141	1	0.547373	2.99573	3.33221	8	0.188679	0	0.435986	18.0489	-0.372755	0	3.85015	8.63231	22.6757
2004	106	1	1.12792	3.66356	3.97029	8	0.814433	0		14.99	-0.742628	0	4.51086	8.87175	16.1098
2004	511	0	1.8442	0	0	8		0	0	13.0358	0.408509	0	0	8.86654	17.9308
2004	515	0	0.0593491	3.4012	2.48491	8	0.007874	0	0.372274	15.2234	1.89083	0	3.71357	9.30946	21.6358
2004	412	0	0.28917	2.63906	0	8	0.384615	0	0.328077	11.1617	1.33664	0	2.63906	9.53857	17.6721
2004	226	0	3.34021	2.70805	3.4012	8	0.486111	1	0.57626	17.3889	-0.696718	0	3.78419	9.12965	19.7175
2004	124	1	3.17419	3.21888	3.71357	8	0.574468	0	0.356975	18.7354	-0.971068	0	4.17439	8.0187	21.3979
2004	246	0	2.02421	0	0	8		0	0.381623	11.943	0.962301	0	0	9.36496	14.2604
2004	105	1	2.41233	6.47543	5.27811	8	0.0816555	0	0.541412	18.8696	-1.19295	0	6.73815	8.26459	21.8419
2004	223	0	1.49381	3.33221	3.33221	8	0.631579	0	0	16.6639	0.0298029	1	4.00733	9.30595	19.3327
2004	321	1	0.22494	0.693147	1.09861	8	0.0833333	0	0.704601	15.0325	1.15576	0	1.38629	8.79002	19.4711
2004	142	1	0.0759005	1.60944	1.09861	8	0	0	0.208439	15.7338	-0.932728	0	1.94591	8.87458	21.6335
2004	114	0	0.0948391	9.43883	7.54908	8	0.002201	1	0	17.6884	0.818609	0	9.57949	6.86344	25.2236
2004	324	1	0.431672	2.70805	2.19722	8	0.103448	0	0.507415	16.8813	0.449216	1	3.13549	8.86346	21.048
2004	103	1	0.148988	2.07944	0.693147	8	0.352941	0	0.410522	14.7098	1.50565	0	2.19722	8.64101	22.2025
2004	322	0	0.0150467	0	0	8		0		10.4473	1.90477	0	0	8.98052
2004	342	0	0.0376524	4.18966	2.77259	8	0.000956	0	0.372274	17.9096	0.532764	1	4.39445	9.00606	23.7052
2004	440	0		0	0	8		0	0.372274	10.0139		0	0	9.51324	15.0654
2004	311	0	0.0324364	1.38629	1.79176	8	0	0	0.300029	15.5028	1.47522	0	2.19722	8.88313	21.8712
2004	507	0	0.175857	0	0	8		0		10.9968	1.12782	0	0
2004	338	0	0.0605437	2.56495	1.38629	8	0.006993	0	0.713101	17.5749	0.302142	0	2.77259	9.13057	22.7082
2004	225	0	1.63772	1.09861	1.38629	8	0.214286	0	0	16.7042	-1.72672	0	1.79176	9.40285	19.2599
2004	418	0	1.42809	1.09861	1.38629	8	0.571429	0	0.372274	13.5221	-0.165182	0	1.79176	9.60302	16.9227
2004	436	0	0.405	0	1.79176	8	0.571429	0	0.372274	14.818	0.0449639	0	1.79176	9.50656	19.7967
2004	416	0	0.262761	0	0.693147	8	0	0	0.372274	11.5555	1.26972	0	0.693147	9.56423	13.5729
2004	414	0	0.542175	1.09861	2.48491	8	0.354839	0	0.713101	17.555	-1.87923	0	2.63906	9.61169	20.5061
2004	310	0	0.535939	0.693147	0.693147	8	0.333333	0	0.475278	15.141	0.406277	0	1.09861	8.9381	16.5226
2004	409	0	1.5595	3.4012	2.99573	8	0.377358	0	0.581734	16.0204	-0.290491	0	3.89182	9.78191	17.7884
2004	250	0	3.38174	3.97029	4.2485	8	0.75	0	0.57626	17.4366	-0.280741	0	4.80402	9.1769	19.4653
2004	238	0	0.444129	2.63906	2.19722	8	0.73913	0		14.4614	1.05466	0	3.09104	9.42335	18.4118
2004	129	1	1.41555	4.14314	3.91202	8	0.714286	0	0.417831	16.7801	-0.621358	1	4.7185	8.55111	20.3912
2004	323	0	0.0199253	0	0.693147	8	0.0909091	0	0.436113	13.0348	1.70605	0	0.693147	8.98286	20.7688
2004	422	0	0.0470954	5.29832	4.60517	8	0	0	0.359015	17.2794	1.26703	0	5.70044	9.25531	23.465
2004	309	1	0.225809	2.30259	1.09861	8	0.0603448	0	0.270281	17.4579	0.543141	0	2.48491	8.84634	21.5696
2004	222	0	3.12355	0.693147	1.38629	8	0.105263	0	0.601759	16.3021	-0.817308	0	1.60944	9.29644	19.3538
2004	315	0	0.0400857	1.60944	1.09861	8	0.0108696	0	0.707151	15.4696	2.01045	0	1.94591	8.75272	22.4307
2004	304	0	0.0409725	1.38629	0.693147	8	0	0	0.238833	15.9162	1.48077	1	1.60944	8.91852	21.552
2004	230	0	6.02221	3.43399	2.63906	8	0.816327	0	0.559262	15.9766	-0.796898	0	3.78419	9.19484	16.8675
2004	215	0	1.13929	1.94591	3.82864	8	0.701492	0	0	15.0713	-0.799688	0	3.95124	9.33039	21.2313
2004	415	0	0.344021	1.09861	0.693147	8	0	0	0.713101	15.2566	1.02327	0	1.38629	9.55336	20.4947
2004	135	1	3.24361	3.09104	0	8	0.0056818	1	0.523495	17.0684	-1.06559	1	3.09104	8.28011	20.1708
2004	145	1	0.737749	2.70805	2.77259	8	0.529412	0	0.410522	15.5347	0.155423	0	3.4012	8.86262	20.3819
2004	143	1	2.4032	6.48768	3.52636	8	0.0248366	0	0	20.8452	-0.888708	0	6.53669	8.23907	23.3344
2004	207	0	4.06295	1.38629	0.693147	8	0	0	0	16.3828	0.307891	0	1.60944	9.34184	18.7314
2004	118	1	0.0558514	1.94591	0	8	0.571429	0	0.410522	14.6042	0.734787	0	1.94591	8.73658	20.9449
2004	403	0	0.118176	1.38629	0	8	1	0	0.372274	12.5256	1.48556	0	1.38629	9.55535	16.178
2004	218	0	3.67286	0	3.78419	8	0.833333	0	0	16.0044	-0.644128	0	3.78419	9.44563	18.4959
2004	111	1	1.39869	5.62762	1.38629	8	0	0	0.923036	18.2548	-1.31572	0	5.63835	7.95554	23.3131
2004	144	1	1.31159	6.72022	3.46574	8	0.0005333	0	0.529513	19.224	-1.5181	0	6.75693	8.56061	23.3239
2004	115	1	3.48233	3.04452	1.94591	8	0.131783	0	0.509599	15.4457	-0.793698	1	3.29584	8.15272	20.2162
2004	127	0	0.0400297	7.65064	5.8944	8	0.0078703	0	0.567761	18.6657	1.41871	0	7.80954	7.64927	25.8463
2004	228	0	5.27386	1.60944	1.79176	8	0.888889	0	0	14.9583	-0.976788	0	2.30259	9.43934	19.1054
2004	236	0	0.76198	1.60944	3.13549	8	0.475	0	0.410522	17.2205	0.0778409	0	3.29584	9.20554	20.8696
2004	326	1	0.546112	0	0.693147	8	0.2	0	0.472567	14.5368	-0.462499	0	0.693147	8.92693	17.1432
2004	332	0	0.0282839	2.77259	1.94591	8	0.0153846	0	0.262037	15.8156	1.61838	0	3.09104	8.9978	22.3621
2004	208	0	11.7556	3.43399	3.29584	8	0.786885	0	0.559262	15.7801	-2.1336	0	4.04305	9.2116	15.4512
2004	402	0	0.1318	0	0	8		0	0.372274	11.294	1.4759	0	0	9.52389	18.5906
2004	132	1	0.249754	3.09104	1.09861	8	0.006135	0	0.639156	18.0204	-0.444026	0	3.17805	8.83095	21.9508
2004	319	1	0.156399	1.60944	0.693147	8	0.2	0	0.496365	15.2752	1.07629	0	1.79176	8.94243	19.7193
2004	245	0	0.148248	2.3979	1.09861	8	0.642857	0	0.43177	11.3202	1.04701	0	2.56495	8.98046	14.4089
2004	424	0	0.624181	2.63906	2.83321	8	0.22	0	0.713101	17.1342	-0.636468	1	3.4012	9.7212	21.3866
2004	306	1	0.448501	3.13549	1.79176	8	0.461539	0	0.472567	15.8589	0.393743	1	3.33221	8.90456	19.8197
2004	335	1	0.141595	0.693147	1.09861	8	0.0833333	0	0.275381	15.4968	0.982928	0	1.38629	8.91239	19.4799
2004	437	0	0.243536	0.693147	1.38629	8	0.125	0	0.713101	16.589	1.08233	0	1.60944	9.85644	22.4013
2004	503	0	0.11757	0	0	8		0		12.4529		0	0	9.35806	16.3493
2004	316	0	0.0373781	2.3979	1.79176	8	0.0031847	0	0.517614	16.6056	1.40727	0	2.77259	8.96599	23.7908
2004	113	1	0.524884	4.67283	2.07944	8	0.0362694	0	0.485869	16.5244	0.460425	0	4.7362	8.2043	22.2269
2004	211	0	3.6998	1.09861	0	8	0.2	0	0.303429	14.8161	-0.249	0	1.09861	8.97197	15.9014
2004	420	0		0	0	8		0	0.539713		1.07658	0	0	9.56233	18.0407
2004	229	0	0.260088	0	3.91202	8	0.0375	0	0.410522	15.5578	0.745387	0	3.91202	9.07618	20.3254
2004	427	0	0.662152	0	0	8	0	0	0.713101	15.6112	0.321511	0	0	9.5111	19.1172
2004	408	0	0.071879	0	0	8		0		15.1576	0.949018	0	0	9.51299
2004	204	0	1.20159	1.38629	1.60944	8	0.7	0	0.381623	16.7471	-0.672608	0	2.07944	9.37335	22.3147
2004	212	0		0	0	8		0				0	0
2004	254	0	3.32656	0	0.693147	8	0	0	0	16.0912	-1.1495	0	0.693147	9.22075	19.2472
2004	107	1	0.0952048	1.60944	0.693147	8	0.166667	0	0.410522	13.629	0.702857	0	1.79176	8.73002	19.1766
2004	514	0	0.843733	0.693147	0	8	0	0	0	12.2265	1.01408	0	0.693147	9.0325	15.8294
2004	340	1	0.146525	1.38629	2.19722	8	0.0136986	0	0.168288	16.1288	1.21886	1	2.48491	8.90223	21.8632
2004	344	0		0	0	8		0				0	0	8.9126
2004	110	0	1.3597	0	0	8		0		13.787	0.23145	0	0	8.60821	14.3512
2004	327	1	2.09264	2.07944	2.63906	8	0.5	0	0.507415	15.0975	0.169196	0	3.04452	8.81635	16.9975
2004	413	0	0.560577	1.09861	2.70805	8	0.419355	0	0.713101	16.4253	-0.452674	0	2.83321	9.63987	19.8927
2004	401	0	0.35268	2.30259	1.38629	8	0.0222222	0	0.713101	17.466	-0.219764	0	2.56495	9.86778	22.136
2004	125	1	6.9334	5.53339	4.30406	8	0.0403023	0		17.6984	-0.596084	0	5.7869	8.08181	20.859
2004	247	0	0.558945	0	0	8		0		13.8415	0.384889	0	0	9.34896	17.0784
2004	318	1	0.129102	0.693147	0.693147	8	0.0263158	0	0.349326	16.1376	1.04434	0	1.09861	8.91775	21.3073
2004	517	0	0.182579	0	0.693147	8	0	0	0.345926	9.89682	1.51792	0	0.693147	8.3063	12.9774
2004	203	0	11.0552	0.693147	3.89182	8	0.36	0		18.1228	-0.921288	0	3.91202	9.02605	19.1552
2004	430	0	0.313633	0	0	8		0	0.372274	11.5946	1.4178	0	0	9.55521	16.0821
2004	248	0	2.12435	3.04452	3.98898	8	0.483517	0	0.410522	17.2238	-1.16037	0	4.30406	9.03635	22.0404
2004	518	0	0.0713762	0	0	8		0		10.9551		0	0	8.28346
2004	442	0		0	0	8		0			0.564124	0	0	9.60993
2004	117	1	0.0358142	0.693147	0	8	0	0	0.410522	13.5323	1.51361	0	0.693147	8.72679	19.8972
2004	302	0	0.0316741	1.38629	0	8	0	0	0.372274	15.2192	1.56237	0	1.38629	9.02303	21.9257
2004	128	1	0.134882	3.58352	1.09861	8	0.0930233	0	0.410522	16.9568	-0.26514	0	3.63759	8.79576	23.0552
2004	516	0		0	0	8		0	0		0.646651	0	0	9.30649	13.7179
2004	137	1	1.07212	1.79176	3.78419	8	0.494118	0	0.410522	16.6963	0.103821	0	3.89182	8.84526	20.3957
2004	325	0	0.0998519	0	0	8	0	0	0.548212	12.9024	1.70828	0	0	9.03822	20.0796
2004	243	0	5.65957	3.3673	3.21888	8	0.789474	0	0	15.5082	-0.123136	0	3.97029	9.43921	17.2121
2004	255	0	4.70375	1.38629	3.09104	8	0.777778	0	0	15.1917	-1.03461	0	3.21888	9.24654	16.074
2004	131	1	0.567142	5.51745	4.70048	8	0.0097005	0	0.408822	17.9898	-0.326243	0	5.88053	8.10316	23.5764
2004	216	0	7.77504	1.38629	3.29584	8	0.608696	0	0	17.7871	-1.99784	0	3.4012	9.33144	18.7324
2004	339	1	0.0687161	1.09861	1.60944	8	0.0344828	0	0.44027	16.2093	0.879829	0	1.94591	8.93911	21.1062
2004	224	0	1.42438	2.07944	1.60944	8	0.75	0	0.418171	13.3001	0.22717	0	2.48491	9.15457	14.0742
2004	126	1	5.27216	7.15773	4.99721	8	0.111037	0	0.563511	17.051	-1.75888	0	7.26613	8.05894	18.9599
2004	317	1	0.44633	0	0	8		0		13.3267	0.302739	0	0	8.94286	17.6494
2004	206	0	0.29736	0.693147	2.30259	8	0.9	0		14.384	1.30638	0	2.3979	9.37534	17.7745
2004	423	0	0.036168	5.45959	5.03695	8	0.0004717	1	0.423398	19.495	0.158844	0	5.96101	9.32011	25.8585
2004	426	0	1.39657	0	0	8		0	0.713101	15.4954	0.0489219	0	0	9.53145	18.4651
2004	242	0	1.49688	3.04452	3.63759	8	0.254098	0	0	18.7232	-1.3638	0	4.06044	9.30214	21.5034
2004	102	1	0.0415231	1.38629	0	8	0.125	0	0.410522	15.2188	1.15921	0	1.38629	8.69407	22.8208
2004	104	1	1.44369	2.30259	2.48491	8	0.85	0	0.639156	15.9326	-0.670918	0	3.04452	8.61635	19.0301
2004	410	0	0.394342	2.94444	0.693147	8	0	0	0.494972	12.53	0.791819	0	2.99573	9.4848	16.9325
2004	214	0	3.90086	0	0	8	0	0	0	14.2187	0.555782	0	0	9.42277	18.6386
2004	428	0	0.13205	0	0	8		0	0.372274	10.7434	1.75448	0	0	9.52281	12.1841
2004	201	0	0.578044	1.60944	3.55535	8	0.517241	0	0.410522	17.3026	-0.969328	1	3.66356	9.11808	20.9381
2004	133	1	1.03766	2.94444	1.09861	8	0.652174	0	0.639156	15.3638	0.274152	0	3.04452	8.50532	18.4049
2004	337	1	1.10443	3.2581	1.79176	8	0.0551181	0	0.505885	17.6752	-0.0817281	1	3.43399	8.77366	21.6347
2004	119	1	3.60987	5.56834	4.75359	8	0.587426	0	0.481917	15.5493	-0.220991	0	5.93224	7.93008	18.5476
2004	234	0	0.280002	3.61092	2.83321	8	0.5625	0	0.341676	14.0152	1.36493	1	3.97029	9.11116	18.8771
2004	231	0	6.15472	2.07944	2.89037	8	0.75	0	0.253282	16.6949	0.63452	0	3.21888	9.17754	18.9285
2005	110	0	0.962055	0	0	8		0		13.8106	-0.208665	0	0	8.60821	14.0573
2005	237	0	4.6524	2.07944	1.94591	8	0.631579	0	0	16.8356	0.626347	0	2.63906	9.33681	18.9215
2005	130	1	5.14828	2.83321	1.38629	8	0.287879	0	0.356975	15.7309	-0.891941	0	2.99573	8.30744	18.8777
2005	433	0	0.843868	0.693147	0.693147	8	0	0	0.713101	16.3878	-0.336382	0	1.09861	9.49946	20.1582
2005	103	1	0.141667	1.94591	0.693147	8	0.384615	0	0.410522	14.7363	1.44751	0	2.07944	8.64101	22.1888
2005	224	0	1.64085	1.60944	1.38629	8	0.7	0	0.418171	13.3239	0.066357	0	2.07944	9.15457	14.4183
2005	245	0	0.158072	2.3979	1.38629	8	0.588235	0	0.43177	11.3249	1.43502	0	2.63906	8.98046	15.0429
2005	418	0	1.58609	1.09861	1.09861	8	0.6	0	0.372274	13.5227	0.046224	0	1.60944	9.60302	17.3645
2005	327	1	2.10949	2.3979	2.70805	8	0.533333	0	0.507415	15.0951	0.096916	0	3.21888	8.81635	17.7595
2005	436	0	0.428793	0	2.19722	8	0.666667	0	0.372274	14.8235	0.203853	0	2.19722	9.50656	19.5996
2005	102	1	0.0445422	2.07944	0	8	0.444444	0	0.410522	15.339	1.37762	0	2.07944	8.69407	23.1005
2005	307	0	0.0474316	2.07944	2.07944	8	0.0177778	2	0.436113	16.1649	1.2976	0	2.70805	8.98367	23.1866
2005	420	0		0	0	8		0	0.539713		1.32398	0	0	9.56233	18.3011
2005	511	0	1.99068	0	0	8		0	0	13.0603	0.484126	0	0	8.86654	18.4373
2005	136	1	0.0585228	5.68358	5.57215	8	0.02118	1	0.089346	15.2661	1.65827	0	6.32077	8.40864	24.2242
2005	219	0	4.01882	4.74493	3.2581	8	0.0337838	0	0	14.1119	-0.062848	0	4.94164	9.42887	15.5723
2005	243	0	5.99768	3.4012	3.33221	8	0.769231	0	0	15.5464	0.022539	0	4.04305	9.43921	17.2849
2005	330	0	0.0933416	3.13549	2.63906	8	0.0172414	1	0.381623	16.1672	1.5194	1	3.58352	9.17747	20.935
2005	308	0	0.0309471	1.38629	1.09861	8	0.176471	0	0.300029	12.6006	1.94654	0	1.79176	8.97347	18.6149
2005	202	1	1.47654	0	3.09104	8	0.0636364	0	0.410522	18.14	-0.128391	1	3.09104	8.92962	21.4865
2005	126	1	5.55221	7.66996	5.0689	8	0.0770851	0	0.563511	17.0637	-1.59803	0	7.7411	8.05894	19.0958
2005	125	1	7.16025	5.7589	4.36945	8	0.0364372	0		17.7063	-0.401477	0	5.97889	8.08181	20.9133
2005	428	0	0.142211	0	0	8		0	0.372274	10.7549	1.78696	0	0	9.52281	13.2739
2005	239	0	0.325694	1.94591	2.3979	8	0.0588235	1	0	17.6842	0.339184	0	2.83321	9.36525	22.7069
2005	407	0	0.366025	3.43399	2.56495	8	0.0378788	0	0.381623	19.0419	0.237301	0	3.7612	9.73797	23.4192
2005	509	0	2.14546	1.09861	0	8	0	0	0.602608	9.19513	1.56895	0	1.09861	8.82621	10.3063
2005	342	0	0.0419439	4.23411	3.13549	8	0.0007117	3	0.372274	17.9165	0.62853	1	4.51086	9.00606	23.9219
2005	337	1	0.959761	3.09104	1.60944	8	0.0576923	0	0.505885	17.6679	0.215762	1	3.2581	8.77366	21.9103
2005	223	0	1.73283	3.52636	3.21888	8	0.458333	0	0	16.691	0.318646	1	4.06044	9.30595	19.0968
2005	122	1	0.313837	6.91968	5.20401	8	0.0207678	0	0.240312	17.0616	1.06656	0	7.08423	8.37932	24.1475
2005	106	1	1.20494	3.80666	4.06044	8	0.801724	0		15.0156	-0.908001	0	4.62497	8.87175	16.9863
2005	205	0	2.91362	2.48491	3.3673	8	0.723404	0	0	15.8927	0.948605	0	3.68888	9.35166	20.8116
2005	317	1	0.47717	0	0	8		0		13.3282	0.479339	0	0	8.94286	16.3413
2005	514	0	0.929098	0.693147	0	8	0	0	0	12.2514	1.88649	0	0.693147	9.0325	15.9285
2005	309	1	0.218603	2.77259	0.693147	8	0.0229885	0	0.270281	17.4574	0.863411	0	2.83321	8.84634	21.8715
2005	340	1	0.156472	0	2.19722	8	0	0	0.168288	16.1268	1.50481	1	2.19722	8.90223	21.7737
2005	203	0	10.7947	2.3979	3.8712	8	0.340909	0		18.1508	-1.18896	0	4.06044	9.02605	19.7282
2005	137	1	1.11559	2.3979	3.91202	8	0.521739	0	0.410522	16.7258	0.038832	0	4.09434	8.84526	20.625
2005	131	1	0.605867	6.23441	5.22036	8	0.0063996	1	0.408822	17.9963	-0.367551	0	6.54247	8.10316	23.8057
2005	440	0		0	0	8		0	0.372274	10.0479		0	0	9.51324	16.9149
2005	513	0	0.80288	0	0	8		0	0.685052	9.21034	1.88649	0	0	9.03498	15.6638
2005	225	0	1.88371	1.60944	1.60944	8	0.157895	0	0	16.7254	-1.76226	0	2.19722	9.40285	19.2187
2005	217	0	1.93806	1.79176	0	8	0.384615	0	0	13.5712	-0.311523	0	1.79176	8.95813	18.534
2005	253	0	2.49511	3.71357	3.68888	8	0.628571	0	0	16.2884	0.606839	0	4.38203	9.30217	19.5211
2005	134	1	0.0671672	1.09861	0	8	0	0	0.358675	12.808	1.71642	0	1.09861	8.26806	19.3795
2005	343	0	0.0262505	0	0	8		0		10.2862	1.56895	0	0	8.98627	13.484
2005	145	1	0.803069	2.94444	2.99573	8	0.371429	0	0.410522	15.5674	0.368031	0	3.63759	8.86262	20.6297
2005	401	0	0.343145	2.48491	1.38629	8	0.0416667	0	0.713101	17.4763	0.460021	0	2.70805	9.86778	22.3571
2005	508	0	0.743909	1.60944	0	8	0.8	0	0	11.5724	1.63451	0	1.60944	8.62151	14.7062
2005	303	1	0.169604	0	1.09861	8	0.166667	0	0.463541	14.1191	1.10568	0	1.09861	8.75984	19.7266
2005	247	0	0.568585	0	0	8		0		13.8456	0.106246	0	0	9.34896	17.3481
2005	143	1	2.45281	8.03884	4.14314	8	0.0057663	0	0	20.8609	-0.510911	0	8.05864	8.23907	23.6518
2005	221	0	0.254538	3.80666	2.3979	8	0.558824	0	0	14.1452	0.827798	0	4.00733	9.3443	19.7892
2005	425	0	0.211825	1.79176	2.77259	8	0.0215264	0	0.713101	18.479	0.053851	0	3.04452	9.43093	22.7726
2005	504	0	0.479131	1.09861	1.09861	8	0.285714	0	0.475967	13.619	0.886205	0	1.60944	9.11658	17.6282
2005	403	0	0.124319	1.09861	0.693147	8	1	0	0.372274	12.5293	1.61747	0	1.38629	9.55535	16.7817
2005	234	0	0.331904	3.73767	2.89037	8	0.48421	0	0.341676	14.0211	1.52956	1	4.07754	9.11116	19.0392
2005	142	1	0.0853258	2.07944	1.79176	8	0.0064103	0	0.208439	15.7514	-0.745901	0	2.56495	8.87458	21.8311
2005	123	1	1.75547	6.65929	4.89035	8	0.133436	0		14.7423	1.38008	1	6.81564	7.06736	20.5723
2005	220	0	3.56425	1.60944	3.3673	8	0.583333	0	0	16.8981	0.67011	0	3.49651	9.37862	20.4599
2005	240	0	0.872994	0	0	8		0		15.8352	-1.74979	0	0	9.13007	21.9884
2005	117	1	0.0340763	0.693147	0	8	0	0	0.410522	13.671	1.52881	0	0.693147	8.72679	20.3323
2005	248	0	2.04593	3.29584	3.98898	8	0.401709	0	0.410522	17.2479	-1.47432	0	4.38203	9.03635	22.227
2005	213	0	0.835296	1.60944	2.48491	8	0.866667	0	0.372274	13.0456	1.25528	0	2.77259	9.4459	15.4618
2005	141	1	0.54017	3.33221	4.00733	8	0.173611	0	0.435986	18.0606	-0.282986	0	4.40672	8.63231	23.0341
2005	312	0	0.0505357	3.78419	4.51086	8	0.0138889	2	0.238833	18.2279	1.39198	1	4.89784	8.9044	24.8704
2005	208	0	11.5599	3.58352	3.09104	8	0.777778	0	0.559262	15.8122	-1.02295	0	4.04305	9.2116	16.3183
2005	242	0	1.3824	3.09104	3.61092	8	0.310345	0	0	18.749	-1.1654	0	4.06044	9.30214	21.7636
2005	410	0	0.446615	3.04452	0.693147	8	0	0	0.494972	12.556	0.603709	0	3.09104	9.4848	17.29
2005	332	0	0.0319078	2.77259	2.07944	8	0.01002	0	0.262037	15.822	1.69943	0	3.13549	8.9978	22.4891
2005	331	0	0.0406498	2.83321	2.30259	8	0.0038835	0	0.369724	16.016	1.80282	0	3.2581	8.81207	22.4635
2005	414	0	0.515076	1.09861	3.09104	8	0.205882	0	0.713101	17.5685	-1.55432	0	3.17805	9.61169	20.8502
2005	501	0	0.0515723	4.15888	3.68888	8	0	2	0.372274	16.8308	1.3953	1	4.63473	9.10712	24.0285
2005	341	0	0.0548642	3.04452	2.77259	8	0.0009099	1	0.567761	17.8754	0.991922	1	3.58352	9.00402	23.6473
2005	119	1	3.68667	5.73657	4.67283	8	0.493849	0	0.481917	15.565	0.008898	0	6.03069	7.93008	18.6747
2005	105	1	2.56689	7.32975	5.66296	8	0.0447368	1	0.541412	18.8926	-1.25193	0	7.50219	8.26459	22.1727
2005	115	1	3.67938	3.43399	1.94591	8	0.0766129	0	0.509599	15.457	-0.673331	1	3.61092	8.15272	20.6951
2005	419	0	3.74057	1.94591	1.09861	8	1	0	0.270281	16.0342	-1.30729	0	2.19722	9.50779	17.2322
2005	502	0	2.34043	0	1.60944	8	0.444444	0	0	15.6865	-0.424538	0	1.60944	8.75542	19.7452
2005	302	0	0.034463	1.79176	1.38629	8	0.0092593	0	0.372274	15.241	1.80167	0	2.19722	9.02303	22.2509
2005	310	0	0.588276	1.09861	0.693147	8	0.285714	0	0.475278	15.1413	0.000384	0	1.38629	8.9381	18.6275
2005	324	1	0.379698	2.48491	2.77259	8	0.183099	0	0.507415	16.8751	0.58635	1	3.29584	8.86346	21.231
2005	235	0	2.42747	2.07944	2.56495	8	0.580645	0	0.410522	14.9222	0.271298	0	2.99573	9.38468	18.1767
2005	246	0	2.02355	0	0	8		0	0.381623	11.967	1.07754	0	0	9.36496	13.2177
2005	120	1	0.383383	1.79176	1.79176	8	0.137931	0	0.410522	15.3628	-0.500201	0	2.3979	8.85146	19.9814
2005	233	0	3.58698	2.19722	4.07754	8	0.712644	0	0	16.363	0.677472	0	4.20469	9.37946	18.7935
2005	409	0	1.69525	3.46574	2.99573	8	0.37931	0	0.581734	16.0382	-0.471603	0	3.93183	9.78191	18.2173
2005	228	0	5.94595	2.56495	2.07944	8	0.517241	0	0	14.9843	-0.859921	0	2.99573	9.43934	18.9142
2005	139	1	2.10534	5.10595	4.57471	8	0.806228	0	0.410522	16.8166	-0.934931	0	5.56452	8.91172	21.891
2005	118	1	0.0492662	1.94591	0	8	0.714286	0	0.410522	14.6354	0.752683	0	1.94591	8.73658	21.2234
2005	211	0	4.5122	1.09861	0	8	0.285714	0	0.303429	14.8546	-0.293477	0	1.09861	8.97197	15.9241
2005	344	0		0	0	8		0				0	0	8.9126
2005	210	0	4.3145	2.19722	2.70805	8	0.724138	0	0	15.5404	-0.944621	0	3.13549	9.36374	20.1611
2005	325	0	0.110728	0	0	8	0	0	0.548212	12.9088	1.88195	0	0	9.03822	20.1053
2005	207	0	4.30816	1.79176	0.693147	8	0	0	0	16.4124	0.436934	0	1.94591	9.34184	19.0051
2005	518	0	0.0934418	0	0	8		0		10.9427		0	0	8.28346
2005	135	1	3.20683	2.19722	0	8	0	1	0.523495	17.08	-1.45749	1	2.19722	8.28011	20.3384
2005	304	0	0.0456582	1.94591	1.38629	8	0	0	0.238833	15.923	1.60718	1	2.30259	8.91852	21.6365
2005	434	0	0.318515	2.19722	2.56495	8	0.294118	0	0.713101	17.0901	-0.743781	0	3.04452	9.57523	21.485
2005	124	1	3.51061	3.85015	3.71357	8	0.422535	1	0.356975	18.7502	-1.36197	0	4.46591	8.0187	21.6321
2005	108	1	1.38912	0	0	8		0	0.556499	13.3828	1.78518	0	0	7.94221	13.0546
2005	424	0	0.642396	2.77259	2.70805	8	0.148649	0	0.713101	17.1429	-0.473371	1	3.4012	9.7212	21.7834
2005	114	0	0.0940699	9.67734	7.71557	8	0.0018122	1	0	17.6906	0.986416	0	9.80885	6.86344	25.4411
2005	421	0	1.35222	1.38629	0	8	0	0	0.713101	15.8249	-0.124304	0	1.38629	9.51371	18.8126
2005	316	0	0.0417689	2.48491	1.38629	8	0	0	0.517614	16.6079	1.49071	1	2.70805	8.96599	24.0837
2005	415	0	0.376688	0.693147	0.693147	8	0	0	0.713101	15.2707	1.21186	0	1.09861	9.55336	20.8638
2005	439	0		0	0	8		0				0	0	9.5312
2005	231	0	6.38025	2.3979	2.89037	8	0.513513	0	0.253282	16.7244	0.480284	0	3.33221	9.17754	19.0969
2005	326	1	0.577209	0	0.693147	8	0.25	0	0.472567	14.5383	-0.656581	0	0.693147	8.92693	17.3463
2005	232	0	6.05556	0	0	8		0	0.370574	16.3513	0.606291	0	0	9.24916	16.7289
2005	229	0	0.2148	0	3.49651	8	0.0208333	0	0.410522	15.5731	0.950556	0	3.49651	9.07618	20.9873
2005	413	0	0.584057	1.09861	3.09104	8	0.298246	0	0.713101	16.442	-0.292576	0	3.17805	9.63987	20.0501
2005	402	0	0.139741	0	0	8		0	0.372274	11.3079	1.33214	0	0	9.52389	18.8053
2005	438	0		0	0	8		0	0.372274		1.69575	0	0	9.51521
2005	329	0	0.0262584	2.07944	0.693147	8	0.0143369	0	0.345076	15.3466	1.79791	0	2.19722	8.85823	21.6258
2005	204	0	0.921676	1.38629	2.07944	8	0.692308	0	0.381623	16.7825	-0.385755	0	2.3979	9.37335	22.6627
2005	412	0	0.339795	2.99573	0	8	0.476191	0	0.328077	11.1646	1.33445	0	2.99573	9.53857	17.7274
2005	429	0	0.282044	0	1.09861	8	1	0	0.328077	12.0041	1.50447	0	1.09861	9.54868	17.3861
2005	426	0	1.50859	0	0	8	0	0	0.713101	15.5091	0.163066	0	0	9.53145	18.6688
2005	505	0	1.44367	0	0	8		0	0.456418	11.4331	1.88649	0	0	8.87333	14.1705
2005	442	0		0	0	8		0			0.709207	0	0	9.60993
2005	406	0	0.356609	2.30259	0	8	0	0	0.713101	15.0185	0.34391	0	2.30259	9.57175	21.878
2005	516	0		0	0	8		0	0		0.935898	0	0	9.30649	15.5932
2005	301	1	0.655781	1.38629	2.19722	8	0.5	0	0.388423	14.9179	-0.005352	0	2.48491	8.9473	18.3181
2005	405	0	0.951066	1.79176	0	8	0	0	0.555012	15.5775	-0.149322	0	1.79176	9.81533	19.5556
2005	128	1	0.127138	3.55535	1.94591	8	0.0740741	0	0.410522	16.9859	0.258116	0	3.71357	8.79576	23.5002
2005	320	1	0.231972	0.693147	0	8	0.0625	0	0.755632	14.6214	1.31598	0	0.693147	8.78333	19.4863
2005	144	1	1.38798	6.89972	4.11087	8	0.0012998	0	0.529513	19.2373	-1.01639	0	6.95845	8.56061	23.5439
2005	338	0	0.06614	2.70805	2.56495	8	0.0065502	1	0.713101	17.5918	0.697002	0	3.29584	9.13057	23.0808
2005	430	0	0.345807	0	0	8		0	0.372274	11.5956	1.65168	0	0	9.55521	16.5375
2005	254	0	2.66353	0	0.693147	8	0	0	0	16.1277	-0.942211	0	0.693147	9.22075	19.1435
2005	328	0	0.0141184	0	0	8		0		10.4295	1.52986	0	0	9.0264
2005	209	0	0.159935	3.91202	1.38629	8	0.661539	0		13.5272	0.109021	0	3.97029	9.32689	21.0994
2005	321	1	0.222991	0	1.09861	8	0.04	0	0.704601	15.0162	1.27898	0	1.09861	8.79002	19.7349
2005	323	0	0.0218386	0	1.09861	8	0.111111	0	0.436113	13.0501	1.83414	0	1.09861	8.98286	21.5073
2005	335	1	0.150257	0.693147	1.38629	8	0.0769231	0	0.275381	15.4969	1.39718	0	1.60944	8.91239	20.0127
2005	408	0	0.0798485	0	0	8	0	0		15.1561	0.950017	0	0	9.51299
2005	227	0	2.08044	1.09861	2.3979	8	0.48	0		14.5067	0.497423	0	2.56495	9.39048	17.8436
2005	517	0	0.187811	0	0.693147	8	0	0	0.345926	9.89248	1.56895	0	0.693147	8.3063	13.4337
2005	437	0	0.230758	0.693147	1.38629	8	0.0789474	0	0.713101	16.5995	1.34644	0	1.60944	9.85644	22.6891
2005	244	0	1.76412	1.94591	2.77259	8	0.909091	0	0.268581	16.2216	0.297335	0	3.09104	9.41848	18.764
2005	226	0	3.42721	3.13549	3.43399	8	0.392157	1	0.57626	17.4162	-0.748041	0	3.97029	9.12965	19.9779
2005	109	0		5.64897	4.43082	8	0.369048	0		16.9896	0.520061	0	5.90536	6.6977	21.1808
2005	112	1	1.06735	0.693147	0.693147	8	0.04	0	0.21886	15.1771	-0.252376	0	1.09861	8.67487	17.5864
2005	113	1	0.46494	5.11199	2.3979	8	0.028169	0	0.485869	16.5333	0.690741	0	5.17048	8.2043	22.6411
2005	111	1	1.46855	5.97889	2.19722	8	0.0009191	0	0.923036	18.2736	-0.680721	0	5.99894	7.95554	23.5887
2005	132	1	0.237454	3.7612	2.19722	8	0.0032154	0	0.639156	18.0336	-0.09975	0	3.93183	8.83095	22.3075
2005	222	0	3.67936	1.60944	2.07944	8	0.129032	0	0.601759	16.3068	-0.771121	0	2.48491	9.29644	19.462
2005	116	1	3.69833	4.77912	3.21888	8	0.303192	0	0.538013	16.4013	0.105614	0	4.96284	8.11734	20.1494
2005	216	0	8.02898	1.09861	3.49651	8	0.625	0	0	17.8189	-1.63072	0	3.55535	9.33144	19.2338
2005	138	1	1.06672	1.94591	2.56495	8	0.761905	0	0.589009	14.9079	0.434254	0	2.94444	8.69084	16.9674
2005	435	0	0.335458	0.693147	0	8	0	0	0.713101	15.016	1.2804	0	0.693147	9.86144	19.9378
2005	431	0	0.488332	0.693147	1.09861	8	0.142857	0	0.447851	13.1213	0.73214	0	1.38629	9.60696	17.6442
2005	339	1	0.0777509	1.38629	1.60944	8	0.0120482	0	0.44027	16.2123	1.00877	0	2.07944	8.93911	21.4273
2005	507	0	0.207628	0	0	8		0		10.9948	1.24828	0	0
2005	214	0	4.33665	0	0	8	0	0	0	14.2497	0.703913	0	0	9.42277	18.64
2005	336	1	0.096505	0	0	8	0	0	0.475117	14.5089	1.59355	0	0	8.95204	19.5926
2005	212	0		0	0	8		0				0	0
2005	251	0	0.549109	1.38629	1.09861	8	0.0869565	0	0.410522	16.1287	0.525601	0	1.79176	9.06504	19.6434
2005	333	1	0.471288	1.79176	2.19722	8	0.0740741	0		15.8225	-0.263369	0	2.63906	8.9126	19.2844
2005	215	0	1.04357	2.07944	3.8712	8	0.571429	0	0	15.1028	-0.665041	0	4.00733	9.33039	21.6082
2005	133	1	1.02875	2.99573	1.09861	8	0.548387	0	0.639156	15.3746	0.572988	0	3.09104	8.50532	18.5156
2005	506	0	0.702468	1.60944	0.693147	8	0	0	0.372274	10.9198	1.56895	0	1.79176	8.78552	19.4538
2005	313	1	0.329375	6.58893	3.93183	8	0.012447	0	0.317878	18.782	-0.766761	1	6.65544	8.66493	24.094
2005	236	0	0.856573	1.79176	2.94444	8	0.425	0	0.410522	17.2318	-0.054163	0	3.17805	9.20554	21.1179
2005	129	1	1.4042	5.3799	3.93183	8	0.33452	0	0.417831	16.7882	-0.653071	1	5.58725	8.55111	20.6992
2005	311	0	0.0359308	1.60944	1.60944	8	0	0	0.300029	15.5055	1.57647	0	2.19722	8.88313	22.1044
2005	422	0	0.0483486	5.46806	4.80402	8	0	1	0.359015	17.2888	1.33141	0	5.88053	9.25531	23.6763
2005	206	0	0.317641	0	1.79176	8	0.416667	0		14.4028	1.56524	0	1.79176	9.37534	17.9509
2005	146	1	2.5505	8.11462	5.95324	8	0.0362889	0	0.493816	18.2443	0.983712	0	8.22336	7.75439	22.827
2005	104	1	1.11088	1.94591	2.56495	8	0.772727	0	0.639156	15.9428	-0.625721	0	2.94444	8.61635	19.3686
2005	417	0	0.463051	2.48491	2.48491	8	0.31746	0	0.713101	16.2369	0.925954	0	3.13549	9.4534	20.5872
2005	147	1	0.097753	0	0	8	0	0	0.482036	13.8428	1.01809	0	0	8.86467	19.4858
2005	319	1	0.166658	1.60944	1.60944	8	0.263158	0	0.496365	15.2765	0.934851	0	2.19722	8.94243	20.2412
2005	241	0	7.01569	2.3979	3.7612	8	0.944444	0	0	16.4274	0.013424	0	3.97029	9.30794	17.339
2005	503	0	0.130219	0	0	8		0		12.4637		0	0	9.35806	16.9276
2005	201	0	0.563239	1.38629	3.97029	8	0.555556	0	0.410522	17.3165	-0.413424	1	4.02535	9.11808	21.2932
2005	107	1	0.0976331	1.94591	0.693147	8	0.142857	0	0.410522	13.698	0.513391	0	2.07944	8.73002	19.3605
2005	238	0	0.47725	2.63906	2.19722	8	0.703704	0		14.4773	1.12707	0	3.09104	9.42335	18.7336
2005	230	0	5.77275	3.17805	2.94444	8	0.755102	0	0.559262	15.9948	-0.500461	0	3.73767	9.19484	16.9743
2005	314	0	0.0504433	5.3845	4.07754	8	0.0093398	3	0.328077	17.9615	0.903376	1	5.6204	9.01508	23.7538
2005	249	0	12.7396	1.60944	0	8	0.285714	0	0.57881	16.1618	-2.20773	0	1.60944	9.01993	16.7931
2005	305	1	0.560948	1.60944	1.09861	8	0.030303	0	0.317878	16.0839	0.859098	1	1.94591	8.77672	20.1642
2005	510	0	0.681157	0.693147	1.09861	8	0.333333	0		12.0992	1.63399	0	1.38629	9.02031	15.6043
2005	423	0	0.0397467	5.77765	5.54518	8	0.0005801	2	0.423398	19.5042	0.443136	0	6.35957	9.32011	26.0795
2005	432	0	0.142239	1.09861	0.693147	8	0.25	0	0.372274	14.0752	0.381975	0	1.38629	9.57531	18.5954
2005	411	0	0.441631	1.94591	0.693147	8	0	0	0.713101	16.0235	0.243044	0	2.07944	9.51053	19.4965
2005	140	1	0.944973	0.693147	3.58352	8	0.62	0	0.410522	17.1085	-2.19034	0	3.61092	8.74822	20.5294
2005	250	0	3.66429	5.12396	4.23411	8	0.464844	0	0.57626	17.4649	-0.08113	0	5.46383	9.1769	19.9774
2005	121	1	0.481713	1.60944	0	8	0.25	0		12.6748	1.3133	0	1.60944	8.67648	16.6464
2005	427	0	0.721996	0	0	8	0	0	0.713101	15.6159	0.468682	0	0	9.5111	19.1356
2005	512	0	0.674846	2.07944	0.693147	8	0.571429	0	0.336577	11.5219	1.18043	0	2.19722	9.19117	14.8947
2005	515	0	0.0631838	3.71357	2.56495	8	0.0125786	1	0.372274	15.2347	1.75569	0	3.97029	9.30946	21.7089
2005	318	1	0.13138	0.693147	0.693147	8	0.0212766	0	0.349326	16.139	1.43786	0	1.09861	8.91775	21.4358
2005	255	0	5.29473	1.38629	2.99573	8	0.777778	0	0	15.2113	-0.928261	0	3.13549	9.24654	16.593
2005	127	0	0.0471125	7.91644	5.97381	8	0.0083183	8	0.567761	18.6658	1.53785	0	8.05007	7.64927	25.9403
2005	416	0	0.263909	1.94591	0.693147	8	0.857143	0	0.372274	11.5585	0.914454	0	2.07944	9.56423	14.819
2005	322	0	0.0166336	0	0	8		0		10.4549	1.88649	0	0	8.98052
2005	101	1	7.24459	2.63906	1.94591	8	0.458333	0	0.447494	17.0602	-1.56914	0	2.99573	8.33841	17.7805
2005	252	0	5.38535	2.99573	3.63759	8	0.675676	0	0	17.1364	-0.915851	0	4.04305	9.15583	18.4143
2005	218	0	5.43838	0.693147	3.61092	8	0.723404	0	0	16.0248	-0.654881	0	3.63759	9.44563	18.8081
2005	315	0	0.044995	2.48491	0.693147	8	0.008	0	0.707151	15.473	2.09765	0	2.56495	8.75272	22.5565
2005	306	1	0.453135	2.99573	1.79176	8	0.362069	1	0.472567	15.8514	0.648299	1	3.21888	8.90456	20.0898
2005	404	0	0.0579099	1.94591	1.09861	8	0.461539	0	0.372274	12.6912	1.44043	0	2.19722	9.44626	18.863
2006	507	0	0.25016	0	0	9		0		10.9871	1.24386	0	0
2006	209	0	0.163271	4.30406	1.09861	9	0.604651	0		13.5728	0.705377	0	4.33073	9.32689	21.6705
2006	416	0	0.315269	3.13549	0	9	0.625	0	0.372274	11.5611	0.929006	0	3.13549	9.56423	15.2224
2006	401	0	0.354659	2.30259	1.60944	9	0.0483871	0	0.713101	17.4865	0.54282	0	2.63906	9.86778	22.4644
2006	302	0	0.0386553	1.60944	2.07944	9	0.019802	1	0.372274	15.268	1.73174	1	2.48491	9.02303	22.4214
2006	418	0	1.07425	1.94591	1.09861	9	0.7	0	0.372274	13.5229	-0.195215	0	2.19722	9.60302	18.4125
2006	344	0		0	0	9		0				0	0	8.9126
2006	516	0		0	0	9		0	0		1.15152	0	0	9.30649	14.5173
2006	215	0	1.0169	2.56495	3.7612	9	0.573171	0	0	15.136	-0.384645	0	4.00733	9.33039	21.8329
2006	429	0	0.305996	0	1.60944	9	0.6	0	0.328077	12.016	1.40144	0	1.60944	9.54868	15.238
2006	508	0	0.873015	2.99573	0	9	0.904762	0	0	11.5652	1.67032	0	2.99573	8.62151	14.8968
2006	210	0	5.14902	2.3979	3.13549	9	0.636364	0	0	15.567	0.0107948	0	3.49651	9.36374	20.4025
2006	412	0	0.380406	3.80666	1.09861	9	0.583333	0	0.328077	11.1665	1.45176	0	3.85015	9.53857	18.0503
2006	213	0	0.888982	2.89037	2.3979	9	0.962963	0	0.372274	13.0587	1.50288	0	3.33221	9.4459	16.1275
2006	414	0	0.56262	1.09861	3.82864	9	0.229167	0	0.713101	17.5814	-1.36183	0	3.8712	9.61169	21.2886
2006	239	0	0.374731	3.04452	2.70805	9	0.09375	1	0	17.6969	0.587961	0	3.55535	9.36525	23.0111
2006	407	0	0.35662	3.58352	3.13549	9	0.0574713	0	0.381623	19.0528	0.245141	0	4.06044	9.73797	23.7334
2006	518	0	0.118494	0	0	9		0		10.931		0	0	8.28346
2006	145	1	0.835337	3.43399	3.13549	9	0.397959	0	0.410522	15.6059	-0.223493	0	3.97029	8.86262	20.7538
2006	504	0	0.560114	2.48491	1.60944	9	0.5	0	0.475967	13.6266	0.501595	0	2.77259	9.11658	18.0529
2006	430	0	0.373173	0	0	9		0	0.372274	11.5954	1.60067	0	0	9.55521	16.5129
2006	317	1	0.474329	0	0	9	0	0		13.3294	0.582317	0	0	8.94286	16.8714
2006	419	0	4.12448	2.3979	1.38629	9	0.928571	0	0.270281	16.0503	-0.853846	0	2.63906	9.50779	17.929
2006	204	0	0.807531	1.79176	2.30259	9	0.565217	0	0.381623	16.8187	-0.0022222	0	2.70805	9.37335	23.1937
2006	142	1	0.0961624	2.30259	1.79176	9	0.0053191	0	0.208439	15.7691	-0.719986	0	2.70805	8.87458	22.078
2006	224	0	1.88448	2.07944	1.60944	9	0.846154	0	0.418171	13.3478	0.179991	0	2.48491	9.15457	15.6394
2006	501	0	0.0582393	4.54329	4.2485	9	0	3	0.372274	16.8455	1.47495	1	5.09375	9.10712	24.2182
2006	216	0	8.21831	3.21888	3.52636	9	0.327869	0	0	17.8511	-1.71025	0	4.06044	9.33144	19.8962
2006	402	0	0.150055	0	0	9	0	0	0.372274	11.323	1.3393	0	0	9.52389	18.8973
2006	220	0	2.30179	2.70805	3.3673	9	0.257732	0	0	16.9236	0.547796	0	3.7612	9.37862	20.5986
2006	420	0		0	0	9		0	0.539713		1.64756	0	0	9.56233	18.6284
2006	217	0	2.16937	2.56495	0.693147	9	0.52381	0	0	13.5855	0.279805	0	2.63906	8.95813	18.8611
2006	506	0	0.813366	1.60944	0.693147	9	0	0	0.372274	10.9289	1.57625	0	1.79176	8.78552	19.941
2006	232	0	6.81206	0	0	9		0	0.370574	16.3784	0.659026	0	0	9.24916	17.2727
2006	340	1	0.183374	1.94591	2.30259	9	0.0128205	1	0.168288	16.1252	1.52634	1	2.77259	8.90223	22.1062
2006	422	0	0.0519793	5.74939	5.09987	9	0.0033975	4	0.359015	17.2989	1.57529	0	6.16752	9.25531	23.8665
2006	207	0	4.99124	1.60944	1.09861	9	0	0	0	16.4423	0.695936	0	1.94591	9.34184	19.1752
2006	223	0	1.97642	3.78419	3.58352	9	0.457143	0	0	16.7182	0.294493	1	4.36945	9.30595	19.7837
2006	437	0	0.221799	0.693147	1.60944	9	0.0208333	0	0.713101	16.61	1.15389	0	1.79176	9.85644	22.9031
2006	251	0	0.622911	1.09861	1.94591	9	0.181818	0	0.410522	16.138	0.750488	0	2.19722	9.06504	19.827
2006	244	0	2.01674	2.63906	3.13549	9	0.871795	0	0.268581	16.2476	0.275674	0	3.58352	9.41848	19.0968
2006	116	1	3.88926	4.48864	3.46574	9	0.271493	0	0.538013	16.4166	0.19204	0	4.78749	8.11734	20.4125
2006	120	1	0.453171	1.94591	1.60944	9	0.121951	1	0.410522	15.3757	-1.26764	0	2.3979	8.85146	20.0461
2006	140	1	0.884551	2.77259	3.91202	9	0.62069	0	0.410522	17.1278	-2.28755	0	4.17439	8.74822	20.8582
2006	255	0	5.9188	1.79176	3.29584	9	0.595745	0	0	15.2309	-1.31179	0	3.46574	9.24654	16.1478
2006	102	1	0.0500921	1.94591	0	9	0.666667	0	0.410522	15.4832	1.4633	0	1.94591	8.69407	23.3766
2006	146	1	2.67632	8.29054	6.20859	9	0.0343365	0	0.493816	18.2537	0.943542	0	8.40783	7.75439	23.0208
2006	101	1	7.95965	3.43399	1.94591	9	0.489796	0	0.447494	17.0901	-1.68154	0	3.61092	8.33841	18.4274
2006	248	0	1.85542	3.66356	4.02535	9	0.325	0	0.410522	17.2706	-1.59973	0	4.54329	9.03635	22.227
2006	226	0	3.0603	3.3673	3.91202	9	0.572727	1	0.57626	17.4438	-0.585416	0	4.35671	9.12965	20.2855
2006	235	0	2.14838	2.07944	3.09104	9	0.675	0	0.410522	14.9507	0.778406	0	3.3673	9.38468	20.0524
2006	301	1	0.706159	1.79176	2.3979	9	0.384615	0	0.388423	14.9116	0.0314318	0	2.77259	8.9473	18.1837
2006	411	0	0.507712	2.07944	1.09861	9	0	0	0.713101	16.0367	0.43125	0	2.30259	9.51053	20.0226
2006	254	0	2.95764	2.99573	1.09861	9	0.909091	0	0	16.1628	-1.29255	0	3.09104	9.22075	19.4303
2006	214	0	5.09992	0	0	9	0	0	0	14.2802	0.505433	0	0	9.42277	18.9086
2006	127	0	0.0592434	7.80466	6.05912	9	0.0092033	8	0.567761	18.6664	1.67839	0	7.9652	7.64927	26.0574
2006	325	0	0.125917	0	0	9	0	0	0.548212	12.9124	1.77024	0	0	9.03822	20.5317
2006	105	1	2.50846	7.89395	5.98141	9	0.0350665	1	0.541412	18.9155	-1.48616	0	8.03139	8.26459	22.3808
2006	306	1	0.467513	2.99573	2.3979	9	0.343284	1	0.472567	15.8438	0.935281	1	3.4012	8.90456	21.3464
2006	308	0	0.0370407	1.79176	1.09861	9	0.037037	0	0.300029	12.6241	1.99389	0	2.07944	8.97347	18.5832
2006	205	0	3.35431	2.63906	3.49651	9	0.690909	0	0	15.9217	1.08677	0	3.82864	9.35166	21.156
2006	212	0		0	0	9		0				0	0
2006	417	0	0.448212	3.80666	1.94591	9	0.433962	0	0.713101	16.2369	1.01426	0	3.93183	9.4534	21.307
2006	338	0	0.0737021	3.21888	2.94444	9	0.0047847	2	0.713101	17.6087	0.389506	1	3.7612	9.13057	23.4007
2006	321	1	0.227174	0	1.09861	9	0.0384615	0	0.704601	15.0003	1.41014	0	1.09861	8.79002	20.1637
2006	324	1	0.364608	2.63906	2.63906	9	0.13	1	0.507415	16.8692	0.687635	1	3.29584	8.86346	22.5664
2006	307	0	0.0540309	1.79176	2.19722	9	0.0105263	3	0.436113	16.1714	1.39742	0	2.63906	8.98367	23.3772
2006	126	1	6.05061	7.56941	5.1985	9	0.0992297	0	0.563511	17.0762	-1.35465	0	7.65823	8.05894	19.4068
2006	115	1	3.8652	4.47734	2.48491	9	0.0569395	0	0.509599	15.4677	-0.846256	1	4.59512	8.15272	21.5233
2006	431	0	0.403858	2.19722	0.693147	9	0.6	0	0.447851	13.1329	0.524237	0	2.30259	9.60696	17.6633
2006	249	0	13.7712	3.2581	0	9	0.0769231	0	0.57881	16.1917	-2.2088	0	3.2581	9.01993	17.2379
2006	333	1	0.47899	1.38629	2.30259	9	0.152174	1		15.8186	0.0001518	0	2.56495	8.9126	19.5429
2006	408	0	0.0915258	0	0	9	0	0		15.1519	0.919187	0	0	9.51299
2006	132	1	0.261248	4.52179	2.30259	9	0	2	0.639156	18.0461	-0.0498932	0	4.61512	8.83095	22.8113
2006	113	1	0.396712	5.58725	3.13549	9	0.0164384	1	0.485869	16.5439	0.747983	1	5.66643	8.2043	22.8465
2006	438	0		0	0	9		0	0.372274		1.64756	0	0	9.51521
2006	229	0	0.224845	1.09861	3.61092	9	0.0638298	0	0.410522	15.5882	0.897583	0	3.66356	9.07618	21.5979
2006	318	1	0.138256	1.38629	0.693147	9	0.0128205	1	0.349326	16.1417	1.59373	0	1.60944	8.91775	21.7819
2006	139	1	2.27826	5.14749	4.7362	9	0.539749	0	0.410522	16.8451	-0.805846	0	5.65249	8.91172	21.8334
2006	330	0	0.105907	3.3673	2.70805	9	0.0136986	1	0.381623	16.169	1.49272	1	3.7612	9.17747	21.2618
2006	421	0	1.47819	1.60944	0	9	0	0	0.713101	15.8482	-0.129875	0	1.60944	9.51371	19.3057
2006	329	0	0.0283241	2.3979	1.94591	9	0.0034722	0	0.345076	15.3547	1.79312	0	2.83321	8.85823	21.8055
2006	335	1	0.15977	0.693147	1.09861	9	0.0294118	0	0.275381	15.4969	1.32168	0	1.38629	8.91239	20.633
2006	134	1	0.0677611	1.38629	1.09861	9	0.2	0	0.358675	12.822	1.66422	0	1.79176	8.26806	19.5679
2006	227	0	2.32061	1.09861	2.94444	9	0.56	0		14.5036	0.413897	0	3.04452	9.39048	18.0007
2006	433	0	0.930277	0.693147	0.693147	9	0	0	0.713101	16.4105	-0.196081	0	1.09861	9.49946	20.4104
2006	123	1	1.57339	6.91473	5.04343	9	0.116022	0		14.7551	1.18668	1	7.05704	7.06736	21.1813
2006	425	0	0.231491	2.3979	3.04452	9	0.029703	5	0.713101	18.4936	-0.0982692	0	3.43399	9.43093	23.1596
2006	218	0	4.62994	1.09861	3.63759	9	0.672727	0	0	16.0463	-1.36769	0	3.68888	9.44563	19.0507
2006	109	0		5.66988	4.55388	9	0.387413	0		16.9959	0.513653	0	5.95064	6.6977	21.2539
2006	332	0	0.0364579	2.89037	2.63906	9	0.0147368	0	0.262037	15.8283	1.80909	0	3.43399	8.9978	22.6385
2006	118	1	0.0490679	1.79176	0	9	0.714286	0	0.410522	14.6799	0.950854	0	1.79176	8.73658	21.7476
2006	234	0	0.368546	4.17439	3.04452	9	0.439394	0	0.341676	14.0258	1.32017	1	4.44265	9.11116	19.1389
2006	434	0	0.307202	2.07944	3.80666	9	0.174419	0	0.713101	17.1058	-0.712876	0	3.95124	9.57523	22.1902
2006	510	0	0.746701	1.79176	1.38629	9	0.8	0		12.1056	1.63763	0	2.19722	9.02031	16.3776
2006	124	1	4.11904	4.15888	4.02535	9	0.38756	1	0.356975	18.7637	-0.965726	0	4.77912	8.0187	21.8831
2006	342	0	0.0473579	4.43082	3.49651	9	0	5	0.372274	17.9239	1.20894	1	4.75359	9.00606	24.1465
2006	312	0	0.0575954	4.15888	4.95583	9	0.0174757	8	0.238833	18.2268	1.56628	1	5.32301	8.9044	25.0825
2006	111	1	1.50968	5.80513	2.48491	9	0.0033069	1	0.923036	18.2916	-1.10056	0	5.83773	7.95554	23.8765
2006	231	0	7.18543	2.63906	3.4012	9	0.586207	2	0.253282	16.7536	0.72325	0	3.7612	9.17754	19.3224
2006	240	0	0.972994	0	0	9		0		15.8833	-1.71182	0	0	9.13007	21.9884
2006	403	0	0.139468	1.94591	1.09861	9	1	0	0.372274	12.5335	1.45441	0	2.19722	9.55535	18.1448
2006	141	1	0.556182	3.82864	3.68888	9	0.152632	0	0.435986	18.0719	-0.502816	0	4.44265	8.63231	23.3938
2006	206	0	0.380568	0.693147	2.70805	9	0.777778	0		14.423	1.55619	0	2.77259	9.37534	18.0633
2006	502	0	1.67984	1.38629	2.30259	9	0.6875	0	0	15.7097	-0.332712	0	2.56495	8.75542	20.066
2006	112	1	1.05169	0.693147	0.693147	9	0.0263158	0	0.21886	15.1714	-0.42472	0	1.09861	8.67487	18.2618
2006	442	0		0	0	9		0			0.586719	0	0	9.60993
2006	117	1	0.0352633	0.693147	0	9	0	0	0.410522	13.838	1.46608	0	0.693147	8.72679	20.7221
2006	305	1	0.545618	1.79176	2.19722	9	0.0777778	1	0.317878	16.0778	0.686572	1	2.63906	8.77672	20.2841
2006	323	0	0.0233924	0	1.09861	9	0.142857	0	0.436113	13.0661	1.9407	0	1.09861	8.98286	21.505
2006	137	1	1.20031	2.70805	3.8712	9	0.471154	0	0.410522	16.7631	0.262309	0	4.12713	8.84526	21.0642
2006	125	1	7.13628	5.49717	4.54329	9	0.0483271	0		17.7135	-0.312757	0	5.82008	8.08181	21.1017
2006	250	0	4.45166	5.22575	4.40672	9	0.485981	0	0.57626	17.493	0.184013	0	5.58725	9.1769	20.0986
2006	121	1	0.436434	2.56495	0	9	0.117647	0		12.6992	1.29779	0	2.56495	8.67648	16.5881
2006	128	1	0.136449	3.7612	2.30259	9	0.0412371	0	0.410522	17.0141	0.0161558	0	3.95124	8.79576	23.726
2006	314	0	0.0576021	5.70378	4.64439	9	0.0119264	5	0.328077	17.9685	1.13685	1	5.99894	9.01508	23.9528
2006	252	0	6.03244	3.46574	3.55535	9	0.650602	0	0	17.1679	-0.600436	0	4.18966	9.15583	18.8627
2006	505	0	1.7966	0	0	9		0	0.456418	11.4547	1.88875	0	0	8.87333	13.9821
2006	114	0	0.100497	9.79646	7.78197	9	0.0019825	7	0	17.6958	0.963258	0	9.92162	6.86344	25.6229
2006	221	0	0.290957	3.91202	2.99573	9	0.5	0	0	14.1733	0.759909	0	4.23411	9.3443	20.5962
2006	222	0	4.6873	2.30259	2.48491	9	0.304348	1	0.601759	16.3133	-0.393197	0	3.04452	9.29644	19.4337
2006	432	0	0.148855	0.693147	0.693147	9	0	0	0.372274	14.0798	0.302294	0	1.09861	9.57531	18.9801
2006	426	0	1.7113	0	0	9	0	0	0.713101	15.5228	0.272145	0	0	9.53145	18.9122
2006	238	0	0.528171	3.17805	2.19722	9	0.682927	0		14.4942	1.32275	0	3.46574	9.42335	19.3568
2006	201	0	0.60345	1.79176	4.18966	9	0.397959	0	0.410522	17.3313	-0.586686	1	4.26268	9.11808	21.4607
2006	241	0	8.14194	2.94444	3.85015	9	0.897059	0	0	16.4648	0.312271	0	4.17439	9.30794	18.1017
2006	236	0	0.942094	2.07944	2.94444	9	0.276923	0	0.410522	17.2432	0.0785888	0	3.2581	9.20554	21.3802
2006	202	1	1.50139	1.38629	3.3673	9	0.119048	0	0.410522	18.1577	-0.299058	1	3.46574	8.92962	21.884
2006	228	0	6.24556	2.83321	3.04452	9	0.723404	0	0	15.0183	-0.789866	0	3.61092	9.43934	20.0917
2006	106	1	1.45632	3.78419	3.85015	9	0.752381	0		15.0412	-1.19412	0	4.49981	8.87175	17.1503
2006	208	0	12.542	4.07754	3.29584	9	0.62963	0	0.559262	15.8447	-0.887246	0	4.44265	9.2116	16.2942
2006	309	1	0.232248	2.56495	1.09861	9	0.0284091	1	0.270281	17.4568	0.893421	0	2.70805	8.84634	22.2651
2006	310	0	0.614437	0.693147	0.693147	9	0.153846	0	0.475278	15.1414	0.0977608	0	1.09861	8.9381	18.7866
2006	336	1	0.106419	0	0	9	0	0	0.475117	14.5121	1.62452	0	0	8.95204	20.1095
2006	435	0	0.356536	1.09861	0	9	0.0833333	0	0.713101	15.0171	1.43917	0	1.09861	9.86144	20.3264
2006	503	0	0.142867	0	0	9		0		12.4723		0	0	9.35806	17.0488
2006	119	1	3.5542	6.14847	4.82831	9	0.372149	0	0.481917	15.5813	0.454181	0	6.38351	7.93008	19.2017
2006	320	1	0.217132	1.09861	1.09861	9	0.0833333	0	0.755632	14.6123	1.37841	0	1.60944	8.78333	19.9317
2006	517	0	0.218142	0	0.693147	9	0	0	0.345926	9.88022	1.57625	0	0.693147	8.3063	13.4455
2006	103	1	0.145572	2.30259	1.09861	9	0.4	0	0.410522	14.7636	1.38041	0	2.48491	8.64101	22.5903
2006	313	1	0.303348	6.86066	4.20469	9	0.0101291	4	0.317878	18.7787	-0.368029	1	6.92756	8.66493	24.2314
2006	423	0	0.045341	6.05209	5.78074	9	0.000594	9	0.423398	19.5139	1.03371	0	6.6174	9.32011	26.2959
2006	424	0	0.665507	3.17805	2.94444	9	0.157303	0	0.713101	17.1514	-0.300775	1	3.73767	9.7212	22.0884
2006	304	0	0.0516603	2.19722	1.60944	9	0.002611	1	0.238833	15.928	1.61569	1	2.56495	8.91852	21.8566
2006	108	1	1.53727	0	0	9	0	0	0.556499	13.3961	1.80314	0	0	7.94221	11.9929
2006	328	0	0.0156607	0	0	9		0		10.4397	1.54525	0	0	9.0264
2006	415	0	0.40358	1.09861	0	9	0	0	0.713101	15.2846	1.27774	0	1.09861	9.55336	21.4915
2006	509	0	1.72133	1.38629	0	9	0	0	0.602608	9.19299	1.57625	0	1.38629	8.82621	6.10256
2006	225	0	2.21174	1.79176	2.30259	9	0.242424	0	0	16.747	-1.32553	0	2.70805	9.40285	19.6819
2006	439	0		0	0	9		0				0	0	9.5312
2006	515	0	0.0787073	4.02535	2.83321	9	0.0102564	1	0.372274	15.2469	1.79517	0	4.27667	9.30946	21.7997
2006	319	1	0.17955	1.60944	1.94591	9	0.318182	0	0.496365	15.2767	1.09895	0	2.3979	8.94243	20.6544
2006	343	0	0.0297943	0	0	9		0		10.2989	1.57625	0	0	8.98627	13.6144
2006	230	0	6.09219	3.17805	3.7612	9	0.849315	0	0.559262	16.0175	-0.14235	0	4.18966	9.19484	17.3505
2006	404	0	0.0683483	2.30259	0.693147	9	0.642857	0	0.372274	12.71	1.35041	0	2.3979	9.44626	18.919
2006	129	1	1.46205	5.88053	4.27667	9	0.25167	1	0.417831	16.7959	-0.882036	1	6.06146	8.55111	20.8554
2006	253	0	2.00324	4.45435	3.66356	9	0.6	0	0	16.3148	0.902264	0	4.82028	9.30217	19.7368
2006	136	1	0.0621641	5.79301	5.52545	9	0.0229885	1	0.089346	15.2974	1.79002	0	6.35957	8.40864	24.4334
2006	247	0	0.660821	0	0	9		0		13.851	0.266963	0	0	9.34896	17.2826
2006	303	1	0.166666	0	1.38629	9	0.176471	0	0.463541	14.1133	1.27626	0	1.38629	8.75984	20.4235
2006	512	0	0.725865	3.17805	1.38629	9	0.774193	0	0.336577	11.5298	1.00827	0	3.29584	9.19117	15.1383
2006	237	0	5.32382	3.13549	1.94591	9	0.741935	0	0	16.8638	1.05926	0	3.3673	9.33681	19.1517
2006	135	1	3.20844	3.21888	1.09861	9	0	1	0.523495	17.0922	-1.24482	1	3.29584	8.28011	20.695
2006	104	1	0.848831	2.48491	2.77259	9	0.37931	0	0.639156	15.9538	-0.554396	0	3.29584	8.61635	19.7255
2006	211	0	5.05794	0.693147	0.693147	9	0.0769231	0	0.303429	14.8865	-0.360158	0	1.09861	8.97197	17.4702
2006	219	0	4.88622	5.32788	3.49651	9	0.064	0	0	14.1358	0.0445768	0	5.47227	9.42887	15.5519
2006	322	0	0.0183514	0	0	9	0	0		10.4622	1.88875	0	0	8.98052
2006	327	1	2.20821	2.56495	2.63906	9	0.633333	0	0.507415	15.0923	0.168348	0	3.2581	8.81635	17.2871
2006	147	1	0.10934	0	0	9	0	0	0.482036	13.86	1.07952	0	0	8.86467	19.6839
2006	203	0	10.7826	1.38629	4.14314	9	0.46875	0		18.1785	-1.19918	0	4.18966	9.02605	20.1481
2006	130	1	5.13462	2.99573	1.38629	9	0.135714	0	0.356975	15.7503	-0.846826	0	3.13549	8.30744	19.5956
2006	133	1	0.982567	2.99573	1.60944	9	0.326531	0	0.639156	15.3862	0.293114	0	3.17805	8.50532	19.0006
2006	406	0	0.39246	2.70805	0.693147	9	0.0757576	0	0.713101	15.0368	0.471736	0	2.77259	9.57175	22.0795
2006	316	0	0.0467916	2.48491	2.07944	9	0.0015974	0	0.517614	16.6095	1.44268	1	2.94444	8.96599	24.2645
2006	233	0	4.01706	2.70805	4.30406	9	0.759259	0	0	16.396	0.953308	0	4.47734	9.37946	19.0585
2006	409	0	1.72227	3.21888	2.94444	9	0.444444	0	0.581734	16.0557	-0.263043	0	3.7612	9.78191	18.468
2006	428	0	0.151204	0	0	9		0	0.372274	10.7651	1.7501	0	0	9.52281	13.3627
2006	440	0		0	0	9		0	0.372274	10.0868		0	0	9.51324	18.6114
2006	410	0	0.502337	2.99573	0.693147	9	0	0	0.494972	12.5822	0.619342	0	3.04452	9.4848	17.1753
2006	144	1	1.32043	7.25982	4.77912	9	0.0021231	0	0.529513	19.2506	-0.877276	0	7.33954	8.56061	23.6706
2006	427	0	0.797634	0	0	9	0	0	0.713101	15.6204	0.372806	0	0	9.5111	19.5811
2006	315	0	0.0510505	2.30259	0	9	0.0034602	1	0.707151	15.4768	2.04111	0	2.30259	8.75272	22.8132
2006	331	0	0.0453275	2.30259	2.63906	9	0.0029197	0	0.369724	16.0216	1.83465	1	3.13549	8.81207	22.6293
2006	243	0	6.49134	3.33221	3.33221	9	0.708333	0	0	15.5784	0.23758	0	4.00733	9.43921	17.5033
2006	246	0	2.3772	0	0	9		0	0.381623	11.9934	0.885909	0	0	9.36496	14.0127
2006	511	0	2.21126	0	0	9		0	0	13.0838	0.607183	0	0	8.86654	18.6821
2006	341	0	0.062831	2.94444	3.13549	9	0.0014316	1	0.567761	17.8784	1.07159	1	3.71357	9.00402	23.9251
2006	110	0	0.802803	1.38629	0	9	1	0		13.8318	-0.618086	0	1.38629	8.60821	16.6344
2006	337	1	0.912402	3.17805	1.79176	9	0.0368664	0	0.505885	17.6611	0.503937	1	3.3673	8.77366	22.1486
2006	405	0	0.924327	1.38629	0.693147	9	0	0	0.555012	15.5927	-0.23496	0	1.60944	9.81533	19.7587
2006	122	1	0.338088	7.03791	5.60212	9	0.0235227	0	0.240312	17.0813	0.827487	0	7.25064	8.37932	24.3371
2006	311	0	0.0403488	2.07944	2.07944	9	0	0	0.300029	15.5088	1.58763	0	2.70805	8.88313	22.3237
2006	138	1	0.972701	2.30259	2.94444	9	0.605263	0	0.589009	14.9001	0.277024	0	3.33221	8.69084	17.5409
2006	514	0	1.0242	1.60944	0	9	0.6	0	0	12.2755	1.88875	0	1.60944	9.0325	16.7795
2006	242	0	1.26733	3.63759	3.7612	9	0.246575	0	0	18.7751	-1.49438	0	4.38203	9.30214	21.8643
2006	245	0	0.174726	3.09104	1.09861	9	0.655172	0	0.43177	11.3457	1.45379	0	3.17805	8.98046	15.5906
2006	326	1	0.631227	0	1.38629	9	0.3	0	0.472567	14.5397	-0.198174	0	1.38629	8.92693	17.2531
2006	131	1	0.623	6.92952	5.78074	9	0.0068816	12	0.408822	18.0023	-0.590646	0	7.20415	8.10316	24.0456
2006	339	1	0.0846424	1.38629	1.60944	9	0.0192308	0	0.44027	16.2153	1.17195	0	2.07944	8.93911	21.5488
2006	413	0	0.630611	1.60944	3.33221	9	0.227273	0	0.713101	16.4588	-0.314218	0	3.46574	9.63987	20.5021
2006	107	1	0.108724	2.77259	1.60944	9	0.136364	0	0.410522	13.773	0.173327	0	2.99573	8.73002	19.6698
2006	513	0	0.927579	0	0	9		0	0.685052	9.22227	1.88875	0	0	9.03498	16.2096
2006	143	1	2.60207	8.55584	4.18966	9	0.0035499	0	0	20.8764	-0.523956	0	8.56827	8.23907	23.9365
2006	436	0	0.485815	0	2.19722	9	0.347826	0	0.372274	14.8287	0.2209	0	2.19722	9.50656	20.104
2007	126	1	6.88326	7.70481	5.42495	14	0.0964286	1	0.563511	17.0882	-1.38444	0	7.8018	8.05894	19.8098
2007	102	1	0.0644344	2.30259	0.693147	14	0.5	0	0.410522	15.635	1.4742	0	2.3979	8.69407	23.7248
2007	329	0	0.0316302	2.77259	2.48491	14	0.0066815	1	0.345076	15.365	1.64423	0	3.29584	8.85823	22.0627
2007	324	1	0.322239	2.94444	2.19722	14	0.0898876	1	0.507415	16.8544	0.697199	1	3.29584	8.86346	21.5908
2007	234	0	0.409751	4.99043	3.55535	14	0.315126	0	0.341676	14.0303	1.37762	1	5.1985	9.11116	19.4894
2007	251	0	0.713493	1.79176	2.99573	14	0.223684	0	0.410522	16.1481	0.658288	0	3.21888	9.06504	20.0734
2007	411	0	0.56959	2.19722	1.09861	14	0	0	0.713101	16.0497	0.42127	0	2.3979	9.51053	20.2769
2007	215	0	1.2439	3.49651	3.93183	14	0.44	0	0	15.1703	-0.271259	0	4.41884	9.33039	21.9089
2007	321	1	0.219059	1.09861	0.693147	14	0.0384615	0	0.704601	14.9884	1.3161	0	1.38629	8.79002	20.528
2007	421	0	1.71365	1.38629	0	14	0	0	0.713101	15.8707	0.0621545	0	1.38629	9.51371	19.4866
2007	408	0	0.113838	0	0	14	0	0		15.146	0.910041	0	0	9.51299
2007	223	0	2.25612	4.14314	4.06044	14	0.497382	1	0	16.7457	0.173788	1	4.78749	9.30595	19.9447
2007	147	1	0.119556	0	0	14	0	0	0.482036	13.8773	1.03598	0	0	8.86467	20.3758
2007	310	0	0.642435	1.09861	1.38629	14	0.272727	0	0.475278	15.1407	-0.131807	0	1.79176	8.9381	18.219
2007	333	1	0.460628	1.09861	2.63906	14	0.18	1		15.8145	-0.0922325	0	2.77259	8.9126	19.748
2007	341	0	0.0714604	3.63759	4.18966	14	0.002442	3	0.567761	17.8835	0.946473	1	4.63473	9.00402	24.17
2007	218	0	4.08182	1.38629	4.2485	14	0.669903	0	0	16.0687	-1.90135	0	4.29046	9.44563	19.6932
2007	426	0	2.02865	0	0	14	0	0	0.713101	15.5365	0.379337	0	0	9.53145	19.1916
2007	503	0	0.155515	0	0	14		0		12.4788		0	0	9.35806	17.2852
2007	201	0	0.681929	2.19722	4.78749	14	0.238095	0	0.410522	17.3468	-0.64954	1	4.85203	9.11808	22.085
2007	122	1	0.371918	7.10824	5.7869	14	0.0303983	0	0.240312	17.1009	0.692593	0	7.34407	8.37932	24.562
2007	212	0		0	0	14		0				0	0
2007	250	0	5.01725	5.33754	4.67283	14	0.459893	0	0.57626	17.5213	0.113176	0	5.74939	9.1769	20.5083
2007	340	1	0.193706	2.56495	2.30259	14	0.0204082	1	0.168288	16.1237	1.24599	1	3.09104	8.90223	22.5521
2007	305	1	0.568869	2.56495	2.48491	14	0.10084	1	0.317878	16.0732	0.839361	1	3.17805	8.77672	20.5487
2007	515	0	0.0828657	4.26268	3.4012	14	0.0041667	1	0.372274	15.2562	1.74197	0	4.60517	9.30946	22.0317
2007	123	1	1.64998	7.24566	5.17048	14	0.0906578	1		14.7686	1.16724	1	7.36328	7.06736	21.4339
2007	509	0	1.29719	1.09861	0	14	0	0	0.602608	9.19441	1.58308	0	1.09861	8.82621	10.8339
2007	227	0	3.11882	1.09861	3.55535	14	0.634146	0		14.5021	0.108189	0	3.61092	9.39048	17.8743
2007	228	0	6.79263	2.94444	3.61092	14	0.771429	1	0	15.0573	-0.74515	0	4.00733	9.43934	20.508
2007	508	0	1.09675	3.43399	0	14	1	0	0	11.5564	1.64816	0	3.43399	8.62151	16.0783
2007	303	1	0.16242	0	1.38629	14	0.0952381	0	0.463541	14.1087	1.1327	0	1.38629	8.75984	20.3298
2007	320	1	0.191823	1.60944	1.38629	14	0.075	0	0.755632	14.6041	1.06104	0	2.07944	8.78333	20.3774
2007	510	0	0.890114	2.70805	2.07944	14	0.807692	0		12.112	1.50299	0	3.09104	9.02031	16.2951
2007	433	0	1.08194	1.09861	1.38629	14	0	0	0.713101	16.4329	-0.253451	0	1.79176	9.49946	20.5553
2007	216	0	9.4086	3.82864	3.63759	14	0.35503	0	0	17.8837	-1.67766	0	4.41884	9.33144	20.133
2007	312	0	0.0644262	4.49981	5.11799	14	0.0202589	9	0.238833	18.2255	1.49483	1	5.54518	8.9044	25.2679
2007	301	1	0.749358	2.48491	2.48491	14	0.144231	0	0.388423	14.9041	0.295596	0	3.13549	8.9473	18.8674
2007	146	1	2.97254	8.56903	6.54391	14	0.027417	0	0.493816	18.2631	0.750927	0	8.69282	7.75439	23.4394
2007	224	0	2.17526	2.89037	1.94591	14	0.958333	0	0.418171	13.3718	-0.59531	0	3.17805	9.15457	15.8568
2007	135	1	3.24415	3.85015	1.79176	14	0	1	0.523495	17.1064	-0.861849	1	3.95124	8.28011	20.844
2007	328	0	0.0158505	0	0.693147	14	0	0		10.4494	1.53389	0	0.693147	9.0264
2007	319	1	0.193134	1.60944	2.30259	14	0.44	0	0.496365	15.2765	1.10354	0	2.63906	8.94243	21.1986
2007	424	0	0.747065	3.09104	2.83321	14	0.144445	3	0.713101	17.1595	-0.274238	1	3.63759	9.7212	22.5185
2007	512	0	0.920728	3.55535	1.94591	14	0.847826	0	0.336577	11.5384	0.780454	0	3.71357	9.19117	15.8591
2007	243	0	7.47552	3.43399	3.68888	14	0.75	0	0	15.6055	0.437991	0	4.2485	9.43921	17.979
2007	434	0	0.318645	2.77259	3.80666	14	0.173077	0	0.713101	17.1205	-0.728769	0	4.09434	9.57523	22.4968
2007	417	0	0.517204	4.29046	2.07944	14	0.412088	1	0.713101	16.236	0.950179	0	4.38203	9.4534	21.5502
2007	253	0	2.39615	4.58497	3.7612	14	0.628272	0	0	16.3415	0.862236	0	4.94164	9.30217	20.2009
2007	407	0	0.366625	3.82864	3.63759	14	0.0590717	0	0.381623	19.0632	0.141866	0	4.41884	9.73797	24.1158
2007	432	0	0.162877	1.09861	0.693147	14	0	0	0.372274	14.0844	0.311229	0	1.38629	9.57531	19.4645
2007	518	0	0.158591	0	0	14		0		10.9191		0	0	8.28346
2007	244	0	2.20389	3.52636	3.68888	14	0.819277	0	0.268581	16.274	0.254935	0	4.29046	9.41848	19.6948
2007	116	1	4.26582	4.61512	3.49651	14	0.262222	0	0.538013	16.4314	0.135835	0	4.89035	8.11734	20.6557
2007	513	0	1.01865	0	0	14		0	0.685052	9.2322	1.83946	0	0	9.03498	15.718
2007	222	0	6.23911	3.43399	3.09104	14	0.322222	1	0.601759	16.3215	-0.61015	0	3.95124	9.29644	19.6623
2007	422	0	0.0604802	5.94803	5.42054	14	0.0055416	5	0.359015	17.3087	1.50569	0	6.41017	9.25531	24.1357
2007	315	0	0.055789	2.3979	1.09861	14	0.0031447	1	0.707151	15.4811	1.98666	0	2.56495	8.75272	23.0618
2007	339	1	0.093452	1.94591	1.38629	14	0.0080645	0	0.44027	16.2178	1.02301	0	2.30259	8.93911	21.9608
2007	314	0	0.0649017	6.09582	5.04986	14	0.0121328	7	0.328077	17.9747	1.06245	1	6.39526	9.01508	24.2443
2007	242	0	1.43033	4.21951	4.26268	14	0.197761	1	0	18.8014	-1.51251	0	4.92725	9.30214	22.1903
2007	202	1	1.61524	1.94591	3.8712	14	0.213675	2	0.410522	18.1752	-0.0525535	1	3.98898	8.92962	22.2725
2007	313	1	0.296	7.3518	4.52179	14	0.0070238	12	0.317878	18.777	-0.362521	1	7.40853	8.66493	24.599
2007	226	0	3.26278	4.52179	4.07754	14	0.383929	1	0.57626	17.4715	-0.803719	0	5.01063	9.12965	20.6992
2007	423	0	0.0561525	6.30445	6.12468	14	0.0005421	25	0.423398	19.5234	0.874551	0	6.91075	9.32011	26.4361
2007	322	0	0.0206189	0	0	14	0	0		10.4693	1.83946	0	0	8.98052
2007	239	0	0.441949	3.85015	3.04452	14	0.0802469	3	0	17.7098	0.714655	0	4.20469	9.36525	23.3668
2007	221	0	0.318923	4.12713	3.4012	14	0.551724	0	0	14.2025	0.802122	0	4.51086	9.3443	20.9052
2007	236	0	1.06215	2.3979	3.49651	14	0.376471	0	0.410522	17.2548	-0.0012345	0	3.7612	9.20554	21.6813
2007	115	1	3.73246	4.7185	2.63906	14	0.0354365	2	0.509599	15.4772	-0.490644	1	4.82831	8.15272	22.0528
2007	318	1	0.146621	1.38629	0.693147	14	0.007874	1	0.349326	16.1475	1.51386	0	1.60944	8.91775	22.3258
2007	337	1	0.878771	3.68888	2.30259	14	0.0272727	1	0.505885	17.6552	0.671952	1	3.89182	8.77366	22.6083
2007	317	1	0.450769	0	0.693147	14	0.333333	0		13.3308	0.606376	0	0.693147	8.94286	17.8225
2007	332	0	0.0423878	3.17805	3.17805	14	0.0170213	0	0.262037	15.8372	1.73298	0	3.85015	8.9978	22.9727
2007	252	0	6.46193	3.91202	3.68888	14	0.627119	0	0	17.1994	-0.416289	0	4.48864	9.15583	19.222
2007	505	0	1.96003	0	0	14		0	0.456418	11.4776	1.83946	0	0	8.87333	16.6313
2007	327	1	2.18945	2.63906	2.70805	14	0.38	0	0.507415	15.09	0.483613	0	3.33221	8.81635	17.7558
2007	430	0	0.427125	0	0	14	0	0	0.372274	11.5947	1.28689	0	0	9.55521	17.0977
2007	342	0	0.053565	4.78749	3.58352	14	0	9	0.372274	17.9317	1.07421	1	5.04343	9.00606	24.3981
2007	232	0	8.10804	0	0	14		0	0.370574	16.4064	0.581296	0	0	9.24916	17.5801
2007	138	1	0.85815	2.48491	2.99573	14	0.581395	0	0.589009	14.8914	0.649266	0	3.43399	8.69084	18.3065
2007	136	1	0.0683178	5.9162	5.53339	14	0.027027	1	0.089346	15.3391	1.67294	0	6.43455	8.40864	24.5839
2007	307	0	0.0606698	2.56495	2.48491	14	0.0023148	3	0.436113	16.1788	1.25625	0	3.17805	8.98367	23.5947
2007	344	0		0	0	14		0				0	0	8.9126
2007	130	1	5.11536	3.43399	2.19722	14	0.0662651	0	0.356975	15.7703	-0.252148	0	3.66356	8.30744	20.0771
2007	127	0	0.07637	7.88533	6.14419	14	0.0095494	11	0.567761	18.6675	1.50887	0	8.04655	7.64927	26.1871
2007	129	1	1.65235	6.23637	4.43082	14	0.1952	1	0.417831	16.8033	-1.24944	1	6.38688	8.55111	21.0864
2007	502	0	1.92161	2.07944	2.99573	14	0.866667	0	0	15.7337	-0.248457	0	3.29584	8.75542	20.3408
2007	205	0	3.81553	2.83321	3.78419	14	0.706667	0	0	15.9502	0.884943	0	4.09434	9.35166	21.46
2007	245	0	0.221638	3.43399	1.94591	14	0.313725	0	0.43177	11.3508	1.28665	0	3.61092	8.98046	16.2995
2007	516	0		0	0	14		0	0		1.28823	0	0	9.30649	14.9061
2007	248	0	1.89936	4.04305	4.39445	14	0.306513	0	0.410522	17.2924	-1.8609	0	4.91998	9.03635	22.227
2007	214	0	5.52983	0.693147	0	14	0	0	0	14.3101	0.546575	0	0.693147	9.42277	19.0846
2007	208	0	15.6176	4.38203	3.52636	14	0.564935	0	0.559262	15.8776	-0.876509	0	4.72739	9.2116	16.4335
2007	304	0	0.0574949	2.48491	1.94591	14	0.0046083	1	0.238833	15.9312	1.78257	1	2.89037	8.91852	22.1109
2007	137	1	1.32537	2.99573	4.06044	14	0.463415	0	0.410522	16.8051	0.160627	0	4.3438	8.84526	21.3653
2007	338	0	0.0823607	3.55535	3.33221	14	0.0021277	3	0.713101	17.6272	0.223472	1	4.12713	9.13057	23.7703
2007	306	1	0.457695	3.04452	2.89037	14	0.356322	1	0.472567	15.8364	0.857101	1	3.63759	8.90456	20.6996
2007	437	0	0.256511	1.38629	2.19722	14	0.047619	1	0.713101	16.6207	0.905976	0	2.48491	9.85644	23.412
2007	325	0	0.13904	0	0	14	0	0	0.548212	12.9159	1.7675	0	0	9.03822	20.3719
2007	140	1	0.846376	2.99573	3.98898	14	0.5	0	0.410522	17.1445	-2.26933	0	4.29046	8.74822	21.1225
2007	435	0	0.383401	1.60944	0	14	0.2	0	0.713101	15.019	1.33432	0	1.60944	9.86144	20.6905
2007	106	1	1.70985	3.8712	3.89182	14	0.601504	0		15.0667	-1.48226	0	4.56435	8.87175	17.4486
2007	119	1	3.79248	6.30445	4.85981	14	0.324496	0	0.481917	15.5981	0.323041	0	6.51471	7.93008	19.3909
2007	109	0		5.59471	4.51086	14	0.285063	0		17.0014	1.0358	0	5.88332	6.6977	21.4045
2007	436	0	0.581356	0	2.07944	14	0.333333	0	0.372274	14.8337	0.244282	0	2.07944	9.50656	19.4714
2007	203	0	11.0279	2.77259	4.52179	14	0.64557	0		18.2059	-1.30459	0	4.67283	9.02605	20.5788
2007	335	1	0.167768	1.38629	1.38629	14	0.0217391	1	0.275381	15.4972	1.53465	0	1.94591	8.91239	21.5145
2007	323	0	0.0254104	0.693147	0.693147	14	0	0	0.436113	13.0815	1.98173	0	1.09861	8.98286	21.5583
2007	255	0	6.66208	2.19722	3.78419	14	0.793103	0	0	15.2501	-1.35577	0	3.95124	9.24654	16.5549
2007	238	0	0.618416	3.46574	2.63906	14	0.76	0		14.5119	1.51727	0	3.80666	9.42335	19.8174
2007	118	1	0.0588424	2.19722	0.693147	14	0.416667	0	0.410522	14.7334	1.11922	0	2.30259	8.73658	22.0143
2007	143	1	2.61974	8.80732	4.5326	14	0.0031989	1	0	20.8915	-0.65299	0	8.82099	8.23907	24.3783
2007	237	0	6.23347	3.97029	2.30259	14	0.876923	0	0	16.8916	0.856429	0	4.12713	9.33681	19.4778
2007	204	0	0.8629	3.78419	2.3979	14	0.294118	0	0.381623	16.8555	-0.167212	0	3.98898	9.37335	23.3711
2007	113	1	0.397844	6.25958	3.93183	14	0.0067938	2	0.485869	16.5553	1.14624	1	6.35089	8.2043	23.3535
2007	220	0	2.49867	4.45435	3.78419	14	0.104027	0	0	16.9494	0.427034	0	4.85981	9.37862	20.9713
2007	403	0	0.160695	1.79176	1.60944	14	0.9	0	0.372274	12.5379	1.54314	0	2.30259	9.55535	17.3958
2007	211	0	6.12499	1.09861	0.693147	14	0.0588235	0	0.303429	14.913	-0.548909	0	1.38629	8.97197	17.1983
2007	125	1	6.62351	5.67332	4.45435	14	0.0418605	0		17.7199	-0.565659	0	5.92959	8.08181	21.4548
2007	231	0	7.12977	2.77259	4.04305	14	0.631579	2	0.253282	16.7825	0.588479	0	4.27667	9.17754	19.7001
2007	429	0	0.352981	0	1.38629	14	0.75	0	0.328077	12.0296	1.11666	0	1.38629	9.54868	15.7569
2007	131	1	0.678066	7.20712	6.14204	14	0.0065699	12	0.408822	18.0079	-0.612619	1	7.50274	8.10316	24.27
2007	442	0		0	0	14		0			0.55489	0	0	9.60993
2007	240	0	1.03299	0	0	14		0		15.9336	-1.47901	0	0	9.13007	22.2038
2007	410	0	0.624206	2.89037	1.38629	14	0	0	0.494972	12.6083	0.693233	0	3.04452	9.4848	17.1152
2007	104	1	0.699471	2.89037	2.3979	14	0.323944	0	0.639156	15.9651	-0.126747	0	3.33221	8.61635	19.9822
2007	112	1	1.02224	1.38629	1.79176	14	0.0188679	0	0.21886	15.1662	-0.145952	0	2.19722	8.67487	19.0983
2007	402	0	0.172612	2.3979	0	14	0.909091	0	0.372274	11.3389	1.30108	0	2.3979	9.52389	19.7958
2007	308	0	0.0390124	2.07944	1.09861	14	0.0238095	1	0.300029	12.6494	1.9836	0	2.30259	8.97347	18.6673
2007	311	0	0.046061	2.19722	1.60944	14	0	0	0.300029	15.5132	1.6165	1	2.56495	8.88313	22.5843
2007	105	1	2.96662	8.20166	6.17379	14	0.0319101	1	0.541412	18.9383	-1.93107	0	8.32506	8.26459	22.6599
2007	121	1	0.483271	4.09434	0.693147	14	0.0491803	0		12.7224	0.581944	0	4.11087	8.67648	17.0421
2007	316	0	0.052074	3.09104	2.30259	14	0	0	0.517614	16.6117	1.27734	1	3.43399	8.96599	24.5594
2007	101	1	7.48963	4.02535	1.60944	14	0.461539	0	0.447494	17.1151	-1.91176	0	4.09434	8.33841	18.9625
2007	416	0	0.373514	3.13549	0	14	0.956522	0	0.372274	11.5635	0.883161	0	3.13549	9.56423	14.9276
2007	511	0	2.56899	0.693147	0	14	0	0	0	13.1065	0.728896	0	0.693147	8.86654	19.0761
2007	302	0	0.0439045	1.60944	2.07944	14	0.017094	2	0.372274	15.2969	1.71329	1	2.48491	9.02303	22.574
2007	108	1	1.49751	0.693147	0	14	0	0	0.556499	13.4074	1.06748	0	0.693147	7.94221	15.5007
2007	401	0	0.371816	2.77259	2.19722	14	0.045977	0	0.713101	17.4965	0.597679	0	3.17805	9.86778	23.0174
2007	142	1	0.108216	2.63906	2.19722	14	0.0125523	1	0.208439	15.7868	-0.750989	0	3.09104	8.87458	22.3961
2007	107	1	0.128428	3.4012	1.09861	14	0.0625	0	0.410522	13.8508	0.251623	0	3.46574	8.73002	20.0067
2007	419	0	4.34643	2.48491	1.60944	14	0.736842	0	0.270281	16.0663	-0.819659	0	2.77259	9.50779	18.2957
2007	133	1	1.036	3.2581	1.79176	14	0.164835	0	0.639156	15.3986	0.775053	0	3.43399	8.50532	19.6811
2007	210	0	5.99801	2.3979	3.66356	14	0.632353	0	0	15.5939	0.158007	0	3.89182	9.36374	21.0616
2007	145	1	0.98486	3.46574	3.17805	14	0.348624	0	0.410522	15.6489	0.199122	0	4.00733	8.86262	20.9015
2007	406	0	0.436894	3.2581	1.60944	14	0.0833333	0	0.713101	15.0549	0.43814	0	3.4012	9.57175	22.4559
2007	235	0	2.57018	2.48491	3.66356	14	0.643836	0	0.410522	14.9794	0.220478	0	3.91202	9.38468	20.3779
2007	514	0	1.12314	2.3979	0	14	0.9	0	0	12.299	1.73052	0	2.3979	9.0325	16.8924
2007	139	1	2.64818	5.23644	4.80402	14	0.522772	0	0.410522	16.8734	-1.09271	0	5.73334	8.91172	21.7324
2007	114	0	0.116821	9.92691	7.90507	14	0.0019851	12	0	17.7008	1.0651	0	10.0512	6.86344	25.7996
2007	254	0	3.37359	3.63759	2.07944	14	0.814815	0	0	16.1967	-1.36711	0	3.80666	9.22075	18.8507
2007	343	0	0.032547	0	0	14	0	0		10.311	1.58308	0	0	8.98627	14.2266
2007	144	1	1.44837	7.53316	5.0814	14	0.0033384	0	0.529513	19.2639	-0.69748	0	7.6153	8.56061	23.9485
2007	247	0	0.809622	0	0	14		0		13.8573	0.546844	0	0	9.34896	17.2986
2007	412	0	0.452612	4.20469	1.09861	14	0.661972	0	0.328077	11.1675	1.2868	0	4.23411	9.53857	18.1707
2007	117	1	0.0411785	0	0	14	0	0	0.410522	14.0131	1.45101	0	0	8.72679	20.9144
2007	134	1	0.0824763	1.60944	1.09861	14	0.307692	0	0.358675	12.8346	1.60554	0	1.94591	8.26806	19.6995
2007	141	1	0.549267	4.11087	4.2485	14	0.111511	1	0.435986	18.0829	-0.431644	0	4.86754	8.63231	23.7517
2007	241	0	9.21899	3.46574	4.00733	14	0.81	0	0	16.5024	0.0403815	0	4.45435	9.30794	17.2424
2007	428	0	0.177795	0	0	14		0	0.372274	10.7743	1.30108	0	0	9.52281	14.7689
2007	229	0	0.2384	1.60944	3.2581	14	0.113636	0	0.410522	15.6031	1.24552	0	3.4012	9.07618	21.6064
2007	246	0	3.0038	0	0	14		0	0.381623	12.0215	0.89276	0	0	9.36496	14.4015
2007	225	0	2.53872	2.3979	2.94444	14	0.257576	0	0	16.7689	-1.33924	0	3.3673	9.40285	19.9365
2007	128	1	0.163107	5.0689	3.21888	14	0.0207612	0	0.410522	17.0417	0.0321175	0	5.20949	8.79576	23.958
2007	206	0	0.461871	1.38629	3.13549	14	0.857143	1		14.4444	1.55422	0	3.2581	9.37534	18.8013
2007	330	0	0.11826	3.33221	2.63906	14	0.0131579	2	0.381623	16.171	1.32064	1	3.71357	9.17747	21.5205
2007	420	0		0	0	14		0	0.539713		1.58559	0	0	9.56233	18.0536
2007	132	1	0.277389	5.15906	2.94444	14	0.0044593	2	0.639156	18.058	-0.318727	0	5.25749	8.83095	23.1895
2007	440	0		0	0	14		0	0.372274	10.1285		0	0	9.51324	18.5723
2007	103	1	0.17009	2.3979	1.09861	14	0.642857	0	0.410522	14.7928	1.43785	0	2.56495	8.64101	22.7072
2007	124	1	4.82745	4.70048	4.14314	14	0.307985	1	0.356975	18.776	-1.04123	0	5.14749	8.0187	21.9657
2007	209	0	0.169343	4.2485	1.09861	14	0.574468	0		13.6191	0.754779	0	4.27667	9.32689	21.3055
2007	414	0	0.572793	2.63906	4.12713	14	0.177914	2	0.713101	17.5937	-1.30446	0	4.31749	9.61169	21.9372
2007	110	0	0.969097	1.79176	0.693147	14	1	0		13.8513	-0.60283	0	1.94591	8.60821	16.0741
2007	427	0	0.966912	0	0	14	0	0	0.713101	15.6248	0.492501	0	0	9.5111	19.6977
2007	501	0	0.0657707	4.7185	4.36945	14	0	6	0.372274	16.8518	1.42761	1	5.24702	9.10712	24.5029
2007	111	1	1.61259	5.70711	3.17805	14	0.0089888	2	0.923036	18.3087	-1.10407	0	5.78074	7.95554	24.1458
2007	120	1	0.516336	1.60944	1.79176	14	0.117647	1	0.410522	15.3773	-1.61795	0	2.30259	8.85146	20.4046
2007	219	0	5.46366	5.64897	3.46574	14	0.0981595	0	0	14.1602	0.0388425	0	5.75257	9.42887	15.828
2007	438	0		0	0	14		0	0.372274		1.58559	0	0	9.51521
2007	409	0	1.96264	3.13549	2.77259	14	0.403509	0	0.581734	16.0729	-0.35148	0	3.63759	9.78191	18.8465
2007	418	0	1.15561	2.56495	1.09861	14	0.764706	0	0.372274	13.5231	-0.0597255	0	2.70805	9.60302	18.2459
2007	507	0	0.302372	0	0	14		0		10.9745	1.46677	0	0
2007	326	1	0.667452	0	1.60944	14	0.235294	0	0.472567	14.5409	0.0730235	0	1.60944	8.92693	18.263
2007	249	0	14.2819	4.59512	0	14	0.217822	0	0.57881	16.2207	-2.72593	0	4.59512	9.01993	17.1612
2007	413	0	0.755071	2.77259	3.3673	14	0.213592	0	0.713101	16.4755	-0.315622	0	3.78419	9.63987	20.8071
2007	336	1	0.112996	0	0	14	0	0	0.475117	14.5177	1.59657	0	0	8.95204	20.515
2007	431	0	0.468971	2.56495	1.38629	14	0.705882	0	0.447851	13.1445	0.481548	0	2.77259	9.60696	18.0927
2007	217	0	2.55904	2.70805	1.09861	14	0.777778	0	0	13.5992	0.376626	0	2.83321	8.95813	18.9424
2007	415	0	0.443686	2.3979	2.07944	14	0.22	0	0.713101	15.2982	1.08227	0	2.89037	9.55336	21.7793
2007	207	0	5.6702	2.07944	1.09861	14	0	0	0	16.4724	0.806517	0	2.30259	9.34184	19.1075
2007	504	0	0.661568	2.70805	1.38629	14	0.482759	0	0.475967	13.6366	0.560666	0	2.89037	9.11658	18.0212
2007	517	0	0.267257	0	0.693147	14	0	0	0.345926	9.86048	1.58308	0	0.693147	8.3063	13.5457
2007	331	0	0.0504603	3.17805	2.83321	14	0.0024331	0	0.369724	16.0291	1.77	1	3.68888	8.81207	22.8856
2007	405	0	0.904981	1.09861	0.693147	14	0	0	0.555012	15.607	-0.239253	0	1.38629	9.81533	20.0048
2007	213	0	0.845346	3.4012	2.70805	14	0.875	0	0.372274	13.0712	1.37585	0	3.78419	9.4459	16.6385
2007	404	0	0.0855987	2.56495	1.09861	14	0.578947	0	0.372274	12.729	1.22882	0	2.70805	9.44626	19.0132
2007	233	0	4.51486	2.99573	4.51086	14	0.791045	0	0	16.4294	0.729769	0	4.70048	9.37946	18.8986
2007	439	0		0.693147	0	14	1	0				0	0.693147	9.5312
2007	425	0	0.27938	2.99573	3.71357	14	0.0327869	5	0.713101	18.5084	-0.229625	0	4.09434	9.43093	23.4302
2007	506	0	1.00148	1.60944	1.38629	14	0	0	0.372274	10.934	1.58308	0	2.07944	8.78552	20.0642
2007	230	0	6.55474	3.04452	4.12713	14	0.669565	0	0.559262	16.0427	0.140513	0	4.40672	9.19484	17.8845
2007	309	1	0.239348	2.70805	1.60944	14	0.0110294	4	0.270281	17.4563	1.18156	0	2.94444	8.84634	22.7602
2008	115	1	3.58892	5.0876	3.49651	18	0.0732628	2	0.509599	15.4867	-0.078299	1	5.26786	8.15272	22.9569
2008	106	1	1.8668	3.97029	3.98898	18	0.591549	0		15.0942	-1.50697	0	4.66344	8.87175	17.5298
2008	140	1	0.748026	3.3673	4.23411	18	0.33871	0	0.410522	17.1614	-1.97735	0	4.57471	8.74822	21.6989
2008	437	0	0.322589	1.38629	2.48491	18	0.0503145	2	0.713101	16.6314	0.924465	0	2.70805	9.85644	23.5774
2008	117	1	0.0432271	0.693147	0	18	0.333333	0	0.410522	14.1778	1.60614	0	0.693147	8.72679	21.5928
2008	131	1	0.791912	7.45588	6.42972	18	0.0219443	12	0.408822	18.0132	-0.780165	1	7.76175	8.10316	24.444
2008	316	0	0.0601672	3.29584	3.13549	18	0.0019646	0	0.517614	16.6156	1.3563	1	3.89182	8.96599	24.6594
2008	109	0		5.32301	4.41884	18	0.264474	0		17.0064	1.01231	0	5.65948	6.6977	21.7503
2008	123	1	1.62331	7.53636	5.81413	18	0.0984499	1		14.7832	1.03217	1	7.70029	7.06736	21.6126
2008	306	1	0.477612	3.2581	3.21888	18	0.368421	1	0.472567	15.8294	0.861906	1	3.91202	8.90456	21.0172
2008	338	0	0.0974809	3.71357	3.63759	18	0.003413	4	0.713101	17.6431	0.110426	1	4.35671	9.13057	23.9906
2008	415	0	0.505652	2.48491	2.56495	18	0.184783	1	0.713101	15.3114	0.851589	0	3.17805	9.55336	21.7844
2008	335	1	0.185964	2.19722	1.09861	18	0.0253165	1	0.275381	15.4981	1.57204	0	2.3979	8.91239	21.805
2008	211	0	7.69652	0.693147	2.77259	18	0.4375	0	0.303429	14.9348	-0.220104	0	2.83321	8.97197	17.264
2008	130	1	4.84491	3.8712	2.48491	18	0.0631769	1	0.356975	15.791	-0.338792	0	4.07754	8.30744	21.1287
2008	116	1	4.65164	4.82028	4.20469	18	0.414716	0	0.538013	16.4462	0.190806	0	5.24702	8.11734	20.8493
2008	504	0	0.832193	3.04452	1.94591	18	0.439024	0	0.475967	13.6475	0.42379	0	3.29584	9.11658	18.3374
2008	245	0	0.311818	3.66356	2.19722	18	0.719298	0	0.43177	11.3732	1.24175	0	3.85015	8.98046	16.6955
2008	511	0	2.87031	1.09861	0	18	0	0	0	13.1291	0.698209	0	1.09861	8.86654	19.24
2008	214	0	6.06655	1.09861	0	18	0.2	0	0	14.3398	0.55639	0	1.09861	9.42277	19.0023
2008	333	1	0.488422	2.07944	2.99573	18	0.214286	1		15.8102	-0.052567	0	3.29584	8.9126	20.0397
2008	517	0	0.329531	0	0	18		0	0.345926	9.83649	1.49874	0	0	8.3063	14.9525
2008	111	1	1.8099	5.64545	3.89182	18	0.0097375	2	0.923036	18.3253	-1.28703	0	5.80212	7.95554	24.078
2008	428	0	0.210646	0.693147	0	18	0	0	0.372274	10.7828	1.41188	0	0.693147	9.52281	14.8421
2008	132	1	0.319537	5.46806	3.63759	18	0.0110553	2	0.639156	18.07	-0.332295	0	5.61313	8.83095	23.2545
2008	342	0	0.0738164	5.0814	4.09434	18	0.0031506	11	0.372274	17.9395	0.985968	1	5.39363	9.00606	24.5435
2008	405	0	0.858155	1.09861	0.693147	18	0	0	0.555012	15.6207	-0.23342	0	1.38629	9.81533	20.4861
2008	414	0	0.635014	2.83321	4.43082	18	0.152174	2	0.713101	17.6055	-1.35963	0	4.60517	9.61169	22.1375
2008	121	1	0.524376	4.26268	1.60944	18	0.0131579	0		12.7468	0.327095	0	4.31749	8.67648	17.3111
2008	113	1	0.407386	6.85013	4.40672	18	0.0164137	2	0.485869	16.5675	1.11521	1	6.93245	8.2043	23.5885
2008	332	0	0.0478467	3.13549	3.33221	18	0.0157343	0	0.262037	15.8499	1.71453	0	3.91202	8.9978	23.1483
2008	340	1	0.220353	2.77259	1.60944	18	0.0067114	1	0.168288	16.1219	1.24148	1	2.99573	8.90223	22.7354
2008	229	0	0.241146	1.60944	3.61092	18	0.208955	0	0.410522	15.617	1.29953	0	3.71357	9.07618	22.1653
2008	233	0	5.02011	3.46574	4.64439	18	0.812903	0	0	16.4627	0.701642	0	4.90527	9.37946	19.2566
2008	248	0	2.10292	4.33073	4.84419	18	0.310651	1	0.410522	17.3139	-1.99398	0	5.30827	9.03635	20.3237
2008	420	0		0	0	18		0	0.539713		1.60742	0	0	9.56233	18.2999
2008	139	1	2.82149	5.33754	4.96981	18	0.446345	0	0.410522	16.9016	-1.51982	0	5.86079	8.91172	22.2036
2008	239	0	0.602054	4.26268	3.21888	18	0.0982143	3	0	17.7231	0.541008	0	4.55388	9.36525	23.6054
2008	230	0	6.78656	4.02535	4.74493	18	0.592593	1	0.559262	16.0694	0.167341	0	5.1358	9.19484	18.3036
2008	344	0		0	0	18		0				0	0	8.9126
2008	103	1	0.156656	2.56495	1.09861	18	0.611111	0	0.410522	14.8275	1.41351	0	2.70805	8.64101	23.2427
2008	429	0	0.458258	0	0.693147	18	0.5	0	0.328077	12.0436	1.13186	0	0.693147	9.54868	15.7235
2008	304	0	0.0670738	2.63906	2.63906	18	0.0083102	1	0.238833	15.9344	1.83048	1	3.29584	8.91852	22.3106
2008	313	1	0.298085	7.58274	5.54126	18	0.0289742	12	0.317878	18.7766	-0.258094	1	7.70436	8.66493	24.7647
2008	516	0		0	0	18		0	0		1.45833	0	0	9.30649	14.7965
2008	209	0	0.151173	4.27667	1.79176	18	0.444444	0		13.6657	0.695513	0	4.3438	9.32689	21.6575
2008	112	1	1.04318	2.07944	1.79176	18	0.0727273	0	0.21886	15.1632	-0.428835	0	2.56495	8.67487	19.5073
2008	210	0	6.37383	2.99573	3.89182	18	0.5	1	0	15.6211	0.321753	0	4.21951	9.36374	20.9457
2008	426	0	2.31334	0	0.693147	18	0	0	0.713101	15.5503	0.269376	0	0.693147	9.53145	19.3727
2008	218	0	4.85012	2.07944	4.54329	18	0.70229	0	0	16.0916	-1.60675	0	4.61512	9.44563	19.7009
2008	326	1	0.723552	0.693147	2.19722	18	0.318182	0	0.472567	14.5418	0.195228	0	2.30259	8.92693	18.2463
2008	320	1	0.212148	1.79176	1.38629	18	0.0701754	0	0.755632	14.5936	0.69587	0	2.19722	8.78333	20.5805
2008	136	1	0.0866914	6.14204	5.65948	18	0.0222738	1	0.089346	15.3923	1.83685	0	6.62141	8.40864	24.6836
2008	227	0	3.91915	1.60944	3.97029	18	0.606557	0		14.5022	0.285346	0	4.04305	9.39048	18.2141
2008	202	1	1.69638	2.07944	4.35671	18	0.226316	2	0.410522	18.193	-0.019233	1	4.44265	8.92962	22.5643
2008	401	0	0.384476	3.04452	2.56495	18	0.0512821	1	0.713101	17.5064	0.406053	0	3.49651	9.86778	23.3916
2008	232	0	8.94802	3.21888	2.89037	18	0.553191	0	0.370574	16.4349	0.429094	0	3.73767	9.24916	18.306
2008	506	0	1.27515	1.60944	1.79176	18	0	0	0.372274	10.9362	1.49874	0	2.30259	8.78552	19.9401
2008	122	1	0.40926	7.17166	5.93489	18	0.0354778	0	0.240312	17.12	0.5996	0	7.42595	8.37932	24.704
2008	315	0	0.0649479	3.09104	1.09861	18	0.0045662	1	0.707151	15.4857	1.93712	0	3.17805	8.75272	23.1105
2008	217	0	2.83391	3.52636	0.693147	18	0.520833	0	0	13.6126	0.761768	0	3.55535	8.95813	19.3531
2008	108	1	1.85115	1.09861	0	18	0	0	0.556499	13.4174	1.21187	0	1.09861	7.94221	15.9512
2008	224	0	2.49951	3.29584	2.19722	18	0.6875	0	0.418171	13.3958	-0.616075	0	3.55535	9.15457	17.052
2008	438	0		0	0	18		0	0.372274		1.60742	0	0	9.51521
2008	236	0	1.18239	3.21888	3.80666	18	0.439394	1	0.410522	17.2667	-0.07937	0	4.23411	9.20554	21.7564
2008	435	0	0.381506	1.79176	0	18	0.3125	0	0.713101	15.0215	1.33754	0	1.79176	9.86144	21.225
2008	235	0	2.83608	3.04452	3.82864	18	0.649485	0	0.410522	15.0083	-0.150914	0	4.18966	9.38468	20.9329
2008	208	0	17.4855	4.76217	3.55535	18	0.472477	0	0.559262	15.9106	-1.14688	0	5.01728	9.2116	16.6949
2008	410	0	0.777536	2.48491	1.60944	18	0	0	0.494972	12.634	0.679235	0	2.77259	9.4848	17.5647
2008	404	0	0.113242	2.70805	0.693147	18	0.722222	0	0.372274	12.7475	1.26611	0	2.77259	9.44626	19.7712
2008	222	0	9.72349	3.61092	3.61092	18	0.328467	1	0.601759	16.3316	-0.722675	0	4.29046	9.29644	19.455
2008	110	0	0.83358	2.07944	1.38629	18	0.45	0		13.8695	-0.309371	0	2.3979	8.60821	16.0702
2008	336	1	0.126112	0	0	18	0	0	0.475117	14.5193	1.63922	0	0	8.95204	20.8147
2008	250	0	5.19528	5.44242	4.85981	18	0.459658	0	0.57626	17.5497	0.263239	0	5.88332	9.1769	20.8021
2008	432	0	0.163568	0.693147	0	18	0	0	0.372274	14.0889	0.375402	0	0.693147	9.57531	19.7391
2008	341	0	0.0853418	4.3438	4.75359	18	0.0045851	7	0.567761	17.8901	1.04048	1	5.25749	9.00402	24.3679
2008	124	1	5.46201	4.97673	4.31749	18	0.337884	1	0.356975	18.7874	-1.01466	0	5.38907	8.0187	22.2683
2008	244	0	2.45643	3.80666	3.95124	18	0.725807	0	0.268581	16.3008	0.343578	0	4.56435	9.41848	19.8231
2008	502	0	2.07319	3.09104	3.43399	18	0.710145	0	0	15.758	-0.122093	0	3.95124	8.75542	20.5716
2008	322	0	0.0242105	0	0	18	0	0		10.4765	1.82903	0	0	8.98052
2008	442	0		0	0	18		0			0.562702	0	0	9.60993
2008	128	1	0.172739	5.32788	3.46574	18	0.013089	0	0.410522	17.0693	0.154105	0	5.46806	8.79576	24.4573
2008	249	0	16.7926	5.20949	1.60944	18	0.198068	0	0.57881	16.2489	-2.78925	0	5.23111	9.01993	17.5175
2008	201	0	0.70442	1.94591	4.89035	18	0.408163	0	0.410522	17.3631	-0.602715	1	4.93447	9.11808	22.2496
2008	246	0	3.15654	0	0	18		0	0.381623	12.0501	0.6669	0	0	9.36496	14.4599
2008	135	1	3.20461	4.60517	3.13549	18	0.117773	1	0.523495	17.1225	-0.717815	1	4.80402	8.28011	21.1974
2008	324	1	0.332371	3.04452	2.30259	18	0.0666667	1	0.507415	16.8378	0.671235	1	3.4012	8.86346	21.9019
2008	219	0	5.80395	5.77765	3.43399	18	0.133705	0	0	14.185	-0.217781	0	5.86647	9.42887	15.8156
2008	241	0	9.83303	3.91202	4.04305	18	0.568182	0	0	16.5402	-0.177144	0	4.66344	9.30794	18.9328
2008	321	1	0.231814	1.38629	0.693147	18	0.027027	0	0.704601	14.9781	1.23753	0	1.60944	8.79002	20.8086
2008	323	0	0.0303455	1.38629	0	18	0.0322581	0	0.436113	13.0994	2.00359	0	1.38629	8.98286	22.0709
2008	247	0	1.10547	0	0	18		0		13.8643	0.411974	0	0	9.34896	17.2776
2008	220	0	2.86489	5.09987	4.40672	18	0.0980066	0	0	16.9752	0.463646	0	5.50126	9.37862	21.3337
2008	305	1	0.543846	3.3673	3.33221	18	0.21393	1	0.317878	16.0697	1.00976	1	4.02535	8.77672	20.5715
2008	252	0	7.41248	4.29046	4.00733	18	0.626582	0	0	17.231	-0.384982	0	4.84419	9.15583	19.3255
2008	433	0	1.24125	1.09861	1.09861	18	0	0	0.713101	16.455	-0.223192	0	1.60944	9.49946	20.6677
2008	418	0	1.35117	2.99573	0.693147	18	0.75	0	0.372274	13.5236	-0.142458	0	3.04452	9.60302	18.2967
2008	317	1	0.470741	0	0.693147	18	0.2	0		13.3326	1.25638	0	0.693147	8.94286	18.301
2008	413	0	0.81626	2.99573	3.4012	18	0.24	0	0.713101	16.4921	-0.237636	0	3.89182	9.63987	21.5971
2008	440	0		0	0	18		0	0.372274	10.1696		0	0	9.51324	17.8731
2008	331	0	0.0621404	3.3673	2.30259	18	0.0021075	0	0.369724	16.0369	1.62125	1	3.63759	8.81207	23.0412
2008	137	1	1.45042	3.21888	4.02535	18	0.363636	0	0.410522	16.8439	0.154852	0	4.38203	8.84526	21.5576
2008	226	0	3.84483	5.15329	4.41884	18	0.339888	2	0.57626	17.4992	-0.900665	0	5.54126	9.12965	20.9733
2008	242	0	1.54637	4.96981	4.83628	18	0.208171	2	0	18.8279	-1.36936	0	5.59471	9.30214	22.7078
2008	406	0	0.484788	3.43399	2.07944	18	0.107438	0	0.713101	15.0729	0.394209	0	3.63759	9.57175	22.7956
2008	434	0	0.303366	3.13549	3.82864	18	0.113636	0	0.713101	17.1346	-0.819765	0	4.21951	9.57523	23.0191
2008	514	0	1.2819	2.77259	0.693147	18	0.833333	0	0	12.3225	1.67544	0	2.83321	9.0325	17.373
2008	251	0	0.805242	1.94591	3.3673	18	0.23	0	0.410522	16.1587	0.59358	0	3.55535	9.06504	20.484
2008	228	0	7.2498	3.29584	3.8712	18	0.705882	1	0	15.0986	-0.793815	0	4.30406	9.43934	20.8569
2008	503	0	0.168163	0	0	18		0		12.4839		0	0	9.35806	17.3488
2008	213	0	0.932027	3.68888	2.99573	18	0.966667	0	0.372274	13.0833	1.30477	0	4.07754	9.4459	16.5205
2008	126	1	7.37223	7.66669	5.71373	18	0.112897	1	0.563511	17.0989	-1.34316	0	7.79893	8.05894	19.7599
2008	407	0	0.392741	3.85015	3.93183	18	0.0565068	2	0.381623	19.0732	0.178675	0	4.57471	9.73797	24.6084
2008	114	0	0.16976	10.023	8.05959	18	0.0050295	12	0	17.7084	0.913169	1	10.1543	6.86344	25.9494
2008	436	0	0.705267	0.693147	2.63906	18	0.6	0	0.372274	14.8386	0.186089	0	2.70805	9.50656	19.5
2008	312	0	0.0758942	5.04343	5.45959	18	0.0228662	11	0.238833	18.2236	1.43711	1	5.96358	8.9044	25.4682
2008	243	0	8.49074	3.55535	4.00733	18	0.738739	0	0	15.6293	0.253206	0	4.48864	9.43921	18.2474
2008	330	0	0.139763	3.33221	2.56495	18	0.0090909	2	0.381623	16.1724	1.47973	1	3.68888	9.17747	21.7182
2008	231	0	7.36788	3.2581	4.40672	18	0.522293	2	0.253282	16.8111	0.021222	0	4.67283	9.17754	20.3194
2008	145	1	1.02346	3.66356	3.2581	18	0.336	1	0.410522	15.696	0.122049	0	4.15888	8.86262	21.3907
2008	427	0	1.18235	0.693147	0	18	0	0	0.713101	15.629	0.531854	0	0.693147	9.5111	19.7568
2008	329	0	0.0357528	2.94444	2.83321	18	0.0094877	1	0.345076	15.3775	1.77642	0	3.55535	8.85823	22.2728
2008	403	0	0.20304	2.07944	1.94591	18	0.928571	0	0.372274	12.5424	1.56204	0	2.63906	9.55535	17.195
2008	303	1	0.191677	0	1.38629	18	0.0869565	0	0.463541	14.106	1.06206	0	1.38629	8.75984	20.3329
2008	431	0	0.507659	3.04452	1.38629	18	0.59375	0	0.447851	13.156	0.589612	0	3.17805	9.60696	18.4826
2008	439	0		0.693147	0	18	1	0				0	0.693147	9.5312
2008	238	0	0.835082	3.78419	3.49651	18	0.625	0		14.5301	1.69151	0	4.33073	9.42335	20.0796
2008	223	0	2.52839	4.45435	4.33073	18	0.451613	1	0	16.7732	-0.059621	1	5.0814	9.30595	20.5707
2008	237	0	6.72145	4.2485	2.63906	18	0.894118	0	0	16.919	0.872786	0	4.41884	9.33681	19.8602
2008	343	0	0.0383512	0	0	18	0	0		10.3233	1.49874	0	0	8.98627	14.7267
2008	127	0	0.0881639	7.86134	6.10032	18	0.0116536	11	0.567761	18.668	1.38543	0	8.01961	7.64927	26.3095
2008	424	0	0.821753	2.99573	2.99573	18	0.136752	3	0.713101	17.1676	-0.399431	1	3.66356	9.7212	22.7065
2008	215	0	1.17321	4.41884	4.04305	18	0.369919	0	0	15.2047	-0.228791	0	4.93447	9.33039	22.1925
2008	308	0	0.0614841	1.60944	1.38629	18	0.0348837	1	0.300029	12.668	1.70663	0	2.07944	8.97347	18.6694
2008	138	1	0.864729	2.56495	3.21888	18	0.717391	1	0.589009	14.8828	0.48191	0	3.61092	8.69084	18.2065
2008	142	1	0.117378	2.94444	2.63906	18	0.0163934	1	0.208439	15.8046	-0.829825	0	3.46574	8.87458	22.5233
2008	409	0	2.02209	3.21888	2.99573	18	0.457143	0	0.581734	16.0898	-0.20428	0	3.78419	9.78191	19.6121
2008	309	1	0.24771	3.33221	2.19722	18	0.0180412	4	0.270281	17.4564	1.40176	0	3.58352	8.84634	23.0684
2008	518	0	0.201764	0	0	18		0		10.9083		0	0	8.28346
2008	421	0	2.00732	1.09861	0	18	0	0	0.713101	15.8926	-0.038306	0	1.09861	9.51371	19.6437
2008	327	1	2.04502	2.70805	2.48491	18	0.45946	0	0.507415	15.0881	0.220326	0	3.2581	8.81635	18.118
2008	508	0	1.36615	3.7612	0.693147	18	0.811321	0	0	11.5477	1.65861	0	3.78419	8.62151	15.2631
2008	134	1	0.0914291	1.79176	1.38629	18	0.138889	0	0.358675	12.8464	1.61824	0	2.19722	8.26806	19.2065
2008	337	1	0.892228	3.68888	3.29584	18	0.0504032	2	0.505885	17.6498	0.533686	1	4.18966	8.77366	22.8935
2008	423	0	0.071685	6.42649	6.35437	18	0.0021091	37	0.423398	19.5328	1.0765	0	7.08339	9.32011	26.5357
2008	234	0	0.431915	5.3845	4.09434	18	0.272997	0	0.341676	14.0339	1.38108	1	5.62402	9.11116	19.6018
2008	207	0	6.08729	2.19722	0.693147	18	0	0	0	16.5027	0.611438	0	2.30259	9.34184	18.5039
2008	225	0	2.80695	3.04452	3.58352	18	0.384615	0	0	16.7913	-1.3154	0	4.02535	9.40285	20.2159
2008	408	0	0.139299	0	0	18		0		15.1402	0.758985	0	0	9.51299
2008	510	0	0.986772	3.3673	1.94591	18	0.918919	0		12.1187	1.58858	0	3.55535	9.02031	17.1429
2008	119	1	3.85229	6.33859	5.16479	18	0.332472	0	0.481917	15.615	0.508342	0	6.60665	7.93008	19.8129
2008	505	0	2.42858	0	0	18		0	0.456418	11.5005	1.82903	0	0	8.87333	14.7167
2008	120	1	0.565411	1.94591	1.79176	18	0.0819672	1	0.410522	15.3767	-1.38453	0	2.48491	8.85146	20.8156
2008	104	1	0.622162	3.66356	2.70805	18	0.294643	0	0.639156	15.9861	0.1578	0	3.97029	8.61635	20.5013
2008	314	0	0.0765054	6.09131	5.42495	18	0.0132437	8	0.328077	17.9802	1.03699	1	6.50429	9.01508	24.3905
2008	310	0	0.681271	1.38629	1.09861	18	0.133333	0	0.475278	15.1384	-0.049094	0	1.79176	8.9381	18.1906
2008	328	0	0.0186747	0	0.693147	18	0	0		10.4594	1.51808	0	0.693147	9.0264
2008	221	0	0.339603	4.35671	3.66356	18	0.525316	0	0	14.2333	0.754928	0	4.75359	9.3443	21.3819
2008	422	0	0.074436	6.10925	5.66296	18	0.009587	6	0.359015	17.3195	1.53313	0	6.60259	9.25531	24.2633
2008	133	1	0.888292	4.54329	2.19722	18	0.250922	0	0.639156	15.412	1.02382	0	4.62497	8.50532	20.5374
2008	339	1	0.108394	1.94591	2.19722	18	0.0263158	1	0.44027	16.2205	0.761334	0	2.70805	8.93911	22.1726
2008	255	0	7.46576	3.21888	3.97029	18	0.804598	0	0	15.2679	-1.35112	0	4.3438	9.24654	17.3039
2008	206	0	0.607033	1.60944	3.46574	18	0.6875	1		14.4656	1.52327	0	3.58352	9.37534	19.6822
2008	254	0	3.74694	3.89182	2.19722	18	0.691358	0	0	16.23	-1.47548	0	4.04305	9.22075	18.6157
2008	513	0	1.18096	0	0	18		0	0.685052	9.24126	1.82903	0	0	9.03498	17.6496
2008	205	0	4.22886	3.09104	4.09434	18	0.483444	0	0	15.9785	0.865866	0	4.39445	9.35166	21.6088
2008	143	1	3.47344	8.90802	5.04343	18	0.0051565	1	0	20.9062	-0.616235	0	8.92864	8.23907	24.6715
2008	417	0	0.640941	4.59512	1.79176	18	0.386973	1	0.713101	16.2347	1.01604	1	4.64439	9.4534	21.5377
2008	416	0	0.442814	3.46574	0	18	0.571429	0	0.372274	11.5661	0.877203	0	3.46574	9.56423	15.1547
2008	430	0	0.540587	0	0	18		0	0.372274	11.5935	1.29187	0	0	9.55521	18.2556
2008	212	0		0	0	18		0				0	0
2008	319	1	0.212036	1.60944	2.3979	18	0.366667	0	0.496365	15.2764	1.06302	0	2.70805	8.94243	21.3165
2008	512	0	1.02594	4.07754	2.19722	18	0.876712	0	0.336577	11.5462	0.775102	0	4.20469	9.19117	15.8929
2008	419	0	5.10913	2.77259	1.60944	18	0.75	0	0.270281	16.0821	-0.893825	0	2.99573	9.50779	18.7087
2008	509	0	0.873058	1.60944	0	18	0.25	0	0.602608	9.19938	1.49874	0	1.60944	8.82621	7.20786
2008	301	1	0.793564	2.77259	2.19722	18	0.361111	0	0.388423	14.8964	0.460456	0	3.17805	8.9473	19.4658
2008	102	1	0.0779413	2.63906	1.09861	18	0.285714	0	0.410522	15.7741	1.18818	0	2.77259	8.69407	24.0646
2008	425	0	0.346257	3.2581	4.26268	18	0.0316706	5	0.713101	18.5234	-0.312491	0	4.56435	9.43093	23.5887
2008	146	1	3.01743	8.67437	7.08841	18	0.0485764	0	0.493816	18.2727	0.655904	0	8.8605	7.75439	23.6915
2008	107	1	0.150361	3.73767	1.38629	18	0.106383	0	0.410522	13.924	0.253872	0	3.80666	8.73002	20.483
2008	118	1	0.0624974	2.07944	1.38629	18	0.416667	0	0.410522	14.7923	0.992885	0	2.3979	8.73658	22.6387
2008	318	1	0.152796	1.60944	0.693147	18	0.0056497	1	0.349326	16.1558	1.54112	0	1.79176	8.91775	22.5951
2008	411	0	0.679316	2.07944	1.79176	18	0.0909091	0	0.713101	16.0624	0.45427	0	2.56495	9.51053	20.5053
2008	240	0	1.94869	0	0	18		0		15.9831	-1.48656	0	0	9.13007	22.2038
2008	311	0	0.0539209	2.07944	1.38629	18	0	0	0.300029	15.5191	1.55658	1	2.3979	8.88313	22.8232
2008	515	0	0.110851	4.35671	3.78419	18	0.0167131	1	0.372274	15.2647	1.65406	1	4.79579	9.30946	22.2053
2008	402	0	0.21644	3.09104	0	18	1	0	0.372274	11.3551	1.30521	0	3.09104	9.52389	20.0876
2008	101	1	9.51105	4.3438	1.79176	18	0.341085	1	0.447494	17.1378	-2.19921	0	4.40672	8.33841	18.8545
2008	147	1	0.134742	0.693147	0	18	0	0	0.482036	13.8939	1.13096	0	0.693147	8.86467	20.8503
2008	501	0	0.0699232	4.91998	4.48864	18	0.0024004	9	0.372274	16.8718	1.44692	1	5.4161	9.10712	24.8123
2008	412	0	0.53613	4.46591	1.09861	18	0.715909	0	0.328077	11.168	1.40648	0	4.48864	9.53857	18.1711
2008	144	1	1.60062	7.71334	5.46383	18	0.0084698	0	0.529513	19.2771	-0.567105	0	7.81319	8.56061	24.1738
2008	105	1	3.50034	8.37425	6.35611	18	0.0475091	1	0.541412	18.961	-2.08159	0	8.49883	8.26459	22.6774
2008	129	1	1.70238	6.46615	4.40672	18	0.15625	1	0.417831	16.8104	-1.30558	1	6.58479	8.55111	21.2484
2008	141	1	0.615991	4.27667	4.52179	18	0.118343	1	0.435986	18.0938	-0.449707	0	5.09375	8.63231	24.0468
2008	325	0	0.158163	0	0	18	0	0	0.548212	12.9224	1.76395	0	0	9.03822	21.1396
2008	307	0	0.0716228	3.09104	2.19722	18	0	3	0.436113	16.1867	1.11252	0	3.4012	8.98367	23.7294
2008	203	0	10.6247	3.43399	4.77912	18	0.306792	0		18.2333	-1.23881	0	5.00395	9.02605	20.9951
2008	216	0	10.5882	4.26268	3.93183	18	0.316794	0	0	17.9167	-1.51469	0	4.79579	9.33144	21.3212
2008	125	1	5.43494	5.74939	4.5326	18	0.0751534	0		17.7261	-0.601425	0	6.00635	8.08181	21.6885
2008	302	0	0.0566142	2.48491	2.19722	18	0.010989	2	0.372274	15.3173	1.67752	1	2.99573	9.02303	22.6792
2008	204	0	0.849879	4.23411	2.48491	18	0.428571	0	0.381623	16.8926	0.128364	0	4.38203	9.37335	23.9551
2008	507	0	0.354174	0	0	18		0		10.9594	1.47547	0	0
2008	253	0	2.48802	4.89035	4.09434	18	0.614173	0	0	16.3687	0.961117	0	5.25749	9.30217	20.4835
2009	250	0	5.6761	5.64897	5.04986	18	0.4	0	0.57626	17.5784	0.538496	0	6.0845	9.1769	20.8276
2009	125	1	5.21786	6.00389	4.83628	18	0.079922	0		17.7325	-0.844863	0	6.27288	8.08181	21.7905
2009	127	0	0.0938005	7.78489	6.13773	18	0.0178467	13	0.567761	18.6679	1.42508	0	7.96067	7.64927	26.1563
2009	140	1	0.994368	3.29584	4.63473	18	0.411215	0	0.410522	17.1819	-1.72622	0	4.85981	8.74822	22.3596
2009	223	0	2.9149	4.7185	4.56435	18	0.366412	1	0	16.8007	-0.0251236	1	5.33272	9.30595	20.5169
2009	320	1	0.31362	2.19722	1.79176	18	0.101449	0	0.755632	14.5771	0.797806	0	2.63906	8.78333	19.9857
2009	341	0	0.103639	4.89784	5.19296	18	0.0048891	9	0.567761	17.8947	0.797557	1	5.7462	9.00402	24.1657
2009	122	1	0.525504	7.28619	6.27664	18	0.0530086	1	0.240312	17.1382	0.406965	0	7.59639	8.37932	24.6738
2009	326	1	0.84336	0.693147	2.3979	18	0	0	0.472567	14.5426	0.150102	0	2.48491	8.92693	18.1988
2009	139	1	3.43364	5.59842	5.20949	18	0.448669	0	0.410522	16.9298	-1.87767	0	6.11368	8.91172	21.6012
2009	124	1	5.45697	5.36129	4.60517	18	0.322815	1	0.356975	18.7986	-1.09536	0	5.743	8.0187	22.2454
2009	435	0	0.405445	2.30259	0	18	0.28	0	0.713101	15.0244	1.23966	0	2.30259	9.86144	21.1637
2009	442	0		0	0	18		0			0.753	0	0	9.60993
2009	252	0	6.62532	4.5326	4.26268	18	0.628019	0	0	17.2627	-0.543089	0	5.09375	9.15583	19.3421
2009	248	0	2.43588	4.75359	5.25749	18	0.376321	1	0.410522	17.3355	-2.19855	0	5.72685	9.03635	21.0852
2009	240	0	2.86438	0	0	18		0		16.0284	-1.25473	0	0	9.13007	22.2038
2009	243	0	9.79608	3.73767	4.44265	18	0.695122	0	0	15.6517	0.16083	0	4.83628	9.43921	17.993
2009	128	1	0.237833	5.78383	4.11087	18	0.0115942	0	0.410522	17.0976	-0.0418126	0	5.95324	8.79576	24.2075
2009	135	1	3.15861	4.84419	3.68888	18	0.140894	1	0.523495	17.1394	-0.500305	1	5.11199	8.28011	21.3703
2009	305	1	0.716124	3.89182	3.89182	18	0.264493	1	0.317878	16.0675	0.938126	1	4.57471	8.77672	20.5126
2009	246	0	3.58851	0	0	18		0	0.381623	12.0775	0.595355	0	0	9.36496	14.605
2009	433	0	1.45395	1.38629	1.09861	18	0	0	0.713101	16.4769	-0.478004	0	1.79176	9.49946	20.3408
2009	144	1	1.69474	7.85709	5.82895	18	0.0156447	0	0.529513	19.2904	-0.30204	0	7.98037	8.56061	24.0691
2009	104	1	0.774143	3.85015	3.09104	18	0.307692	0	0.639156	16.0069	0.173406	0	4.21951	8.61635	20.34
2009	319	1	0.262802	1.79176	2.63906	18	0.368421	0	0.496365	15.2753	1.06093	0	2.94444	8.94243	20.9001
2009	310	0	0.812827	1.38629	1.38629	18	0.333333	0	0.475278	15.1335	-0.217272	0	1.94591	8.9381	17.7118
2009	201	0	0.986858	2.30259	5.54518	18	0.327824	0	0.410522	17.3803	-0.747734	1	5.57973	9.11808	22.3578
2009	242	0	2.02621	5.45532	5.1985	18	0.162719	2	0	18.8546	-1.54572	0	6.02587	9.30214	22.5752
2009	303	1	0.26023	0	1.38629	18	0.0731707	0	0.463541	14.1041	1.01512	0	1.38629	8.75984	19.906
2009	432	0	0.264035	0.693147	0.693147	18	0	0	0.372274	14.0938	0.308064	0	1.09861	9.57531	19.6659
2009	331	0	0.082848	3.63759	2.19722	18	0.005618	0	0.369724	16.0454	1.53482	1	3.82864	8.81207	22.9861
2009	137	1	1.57548	3.43399	4.11087	18	0.43038	0	0.410522	16.8698	-0.0576096	0	4.51086	8.84526	21.521
2009	329	0	0.0478628	2.89037	3.09104	18	0.0149254	1	0.345076	15.3901	1.72476	0	3.66356	8.85823	22.4698
2009	211	0	6.43954	1.09861	3.73767	18	0.666667	0	0.303429	14.9533	-0.23172	0	3.78419	8.97197	17.5019
2009	333	1	0.621197	2.30259	2.89037	18	0.2	1		15.8062	-0.0282426	0	3.29584	8.9126	19.6355
2009	112	1	1.35767	2.19722	2.30259	18	0.166667	0	0.21886	15.1543	-0.517227	0	2.89037	8.67487	19.1618
2009	314	0	0.0921755	6.00389	5.72685	18	0.0149391	9	0.328077	17.9854	0.961098	1	6.56667	9.01508	24.2684
2009	306	1	0.549853	3.21888	3.4012	18	0.310345	1	0.472567	15.823	0.80295	1	3.98898	8.90456	20.4182
2009	515	0	0.135889	4.57471	3.98898	18	0.0157303	2	0.372274	15.2747	1.51992	1	5.01063	9.30946	22.2411
2009	505	0	2.92091	0	0	18		0	0.456418	11.5222	1.8521	0	0	8.87333	15.1869
2009	426	0	2.65321	0	0.693147	18	0	0	0.713101	15.5639	0.143741	0	0.693147	9.53145	19.0962
2009	342	0	0.0996571	5.24175	4.63473	18	0.0063291	11	0.372274	17.9471	0.570929	1	5.67332	9.00606	24.3908
2009	414	0	0.737622	3.33221	4.64439	18	0.176806	2	0.713101	17.6166	-1.38256	0	4.8752	9.61169	21.9385
2009	109	0		5.49717	4.7185	18	0.243931	0		17.0113	0.421817	0	5.87212	6.6977	21.7094
2009	230	0	6.97734	4.02535	4.84419	18	0.626168	1	0.559262	16.0961	-0.0568546	0	5.20401	9.19484	18.2426
2009	410	0	0.903098	2.3979	1.79176	18	0.235294	0	0.494972	12.6592	0.477184	0	2.77259	9.4848	17.3132
2009	408	0	0.148717	0	0	18		0		15.1347	0.604743	0	0	9.51299
2009	115	1	4.39868	5.54126	4.64439	18	0.119252	2	0.509599	15.4988	-0.175626	1	5.88053	8.15272	22.3864
2009	102	1	0.119667	2.48491	1.79176	18	0.285714	0	0.410522	15.8846	1.37019	0	2.83321	8.69407	23.7786
2009	217	0	3.02391	3.97029	1.38629	18	0.493827	0	0	13.6265	0.943295	0	4.02535	8.95813	19.5015
2009	129	1	1.83325	6.63332	4.48864	18	0.17869	1	0.417831	16.8174	-0.892844	1	6.74288	8.55111	21.2177
2009	145	1	1.10186	3.66356	3.73767	18	0.254144	1	0.410522	15.7461	0.0950594	0	4.38203	8.86262	21.4548
2009	111	1	2.10386	5.47646	4.04305	18	0.0123185	3	0.923036	18.3418	-1.27824	1	5.68698	7.95554	23.7452
2009	511	0	3.30279	1.09861	0	18	0.5	0	0	13.1523	0.663738	0	1.09861	8.86654	19.0846
2009	221	0	0.498337	4.5326	3.66356	18	0.608187	0	0	14.2659	0.591042	0	4.8752	9.3443	20.5824
2009	116	1	5.19235	5.23111	4.49981	18	0.408867	1	0.538013	16.4612	-0.113214	0	5.6204	8.11734	20.6656
2009	438	0		0	0	18		0	0.372274		1.31943	0	0	9.51521
2009	417	0	0.693032	4.74493	2.48491	18	0.446154	1	0.713101	16.2338	0.806518	1	4.83628	9.4534	21.1593
2009	141	1	0.67494	4.45435	4.86754	18	0.143508	1	0.435986	18.1049	-1.11341	0	5.37064	8.63231	23.7775
2009	332	0	0.054803	3.43399	3.49651	18	0.0216306	0	0.262037	15.8624	1.7569	0	4.14314	8.9978	22.9865
2009	203	0	10.0698	3.93183	4.98361	18	0.24924	1		18.2609	-1.19144	0	5.27811	9.02605	21.1066
2009	344	0		0	0	18		0				0	0	8.9126
2009	133	1	0.949406	5.33754	2.48491	18	0.272395	0	0.639156	15.4265	0.932472	0	5.38907	8.50532	20.6764
2009	101	1	8.74788	4.55388	2.30259	18	0.375	1	0.447494	17.1617	-2.26334	0	4.64439	8.33841	19.185
2009	411	0	0.758639	1.79176	1.94591	18	0.166667	0	0.713101	16.0749	0.447935	0	2.48491	9.51053	20.3524
2009	131	1	0.909621	7.77402	6.73459	18	0.0304948	12	0.408822	18.0182	-0.975444	1	8.07652	8.10316	24.3662
2009	335	1	0.232074	2.07944	1.09861	18	0.03125	1	0.275381	15.4994	1.3684	0	2.30259	8.91239	21.5546
2009	404	0	0.134219	2.77259	1.09861	18	0.551724	1	0.372274	12.7646	1.3099	0	2.89037	9.44626	19.8621
2009	429	0	0.516124	0	1.09861	18	1	0	0.328077	12.0565	1.13638	0	1.09861	9.54868	15.7567
2009	113	1	0.534838	7.44892	5.11799	18	0.0326304	2	0.485869	16.5939	1.22616	1	7.54115	8.2043	23.3626
2009	308	0	0.0927152	1.60944	0.693147	18	0.0137931	1	0.300029	12.6714	1.6402	0	1.79176	8.97347	18.2868
2009	420	0		0	0	18		0	0.539713		1.31943	0	0	9.56233	17.9545
2009	147	1	0.162208	1.09861	0.693147	18	0.0909091	0	0.482036	13.9091	0.838521	0	1.38629	8.86467	20.9222
2009	422	0	0.0939894	6.29527	5.89164	18	0.0198413	6	0.359015	17.3309	1.57609	0	6.80572	9.25531	24.1145
2009	343	0	0.0499731	0	0	18	0	0		10.3358	1.8329	0	0	8.98627	13.8216
2009	512	0	1.25133	4.26268	2.30259	18	0.855556	0	0.336577	11.5511	0.663738	0	4.38203	9.19117	15.9017
2009	507	0	0.320387	0	0	18		0		10.9452	1.39498	0	0
2009	513	0	1.474	0	0	18		0	0.685052	9.25187	1.8521	0	0	9.03498	15.6183
2009	132	1	0.423989	5.72031	4.26268	18	0.0187602	2	0.639156	18.0827	-0.582493	0	5.92693	8.83095	23.0337
2009	232	0	8.74516	3.3673	3.46574	18	0.49	0	0.370574	16.4637	0.502586	0	4.09434	9.24916	18.2237
2009	323	0	0.0371346	1.60944	0	18	0.0625	0	0.436113	13.1179	1.89988	0	1.60944	8.98286	21.9034
2009	218	0	5.68509	2.70805	4.77912	18	0.621622	0	0	16.1145	-1.66675	0	4.89035	9.44563	19.4772
2009	327	1	2.51208	2.56495	2.83321	18	0.253731	1	0.507415	15.0868	-0.136235	0	3.3673	8.81635	18.144
2009	440	0		0.693147	0	18	0	0	0.372274	10.205		0	0.693147	9.51324	16.5807
2009	253	0	3.30391	5.21494	4.18966	18	0.520349	0	0	16.3969	1.01766	0	5.51745	9.30217	21.0771
2009	340	1	0.294111	2.99573	2.3979	18	0.0247525	1	0.168288	16.1204	0.98502	1	3.4012	8.90223	22.6417
2009	226	0	4.2339	5.4848	4.70953	18	0.37744	2	0.57626	17.5267	-0.976114	0	5.86079	9.12965	20.9911
2009	234	0	0.523664	5.9108	4.78749	18	0.228279	0	0.341676	14.0366	1.15571	1	6.19032	9.11116	19.5131
2009	119	1	4.03966	6.56808	5.59099	18	0.314708	1	0.481917	15.6317	0.290606	0	6.88653	7.93008	20.4275
2009	130	1	5.66795	4.76217	3.21888	18	0.133581	1	0.356975	15.8122	-0.576654	0	4.94876	8.30744	21.0616
2009	208	0	18.0649	5.02388	3.80666	18	0.460145	0	0.559262	15.9435	-0.823344	0	5.27811	9.2116	17.3696
2009	324	1	0.448313	2.89037	2.56495	18	0.0818182	2	0.507415	16.8295	0.809561	1	3.4012	8.86346	21.7566
2009	431	0	0.517264	3.43399	1.09861	18	0.625	0	0.447851	13.1676	0.595562	0	3.49651	9.60696	18.4983
2009	328	0	0.0247621	0	0	18	0	0		10.4695	1.42054	0	0	9.0264
2009	247	0	1.13184	0.693147	0	18	0	0		13.8714	0.434802	0	0.693147	9.34896	17.3169
2009	225	0	3.16636	3.3673	4.00733	18	0.441379	0	0	16.8142	-0.871524	0	4.41884	9.40285	20.157
2009	401	0	0.465918	3.3673	2.77259	18	0.0514706	2	0.713101	17.5164	0.21694	0	3.78419	9.86778	22.776
2009	312	0	0.0918281	5.4161	5.58725	18	0.0268931	12	0.238833	18.221	1.30988	1	6.19644	8.9044	25.3837
2009	108	1	2.05533	1.79176	0	18	0	0	0.556499	13.4274	1.25328	0	1.79176	7.94221	15.2431
2009	215	0	1.65592	4.94164	4.17439	18	0.313019	0	0	15.2375	0.199834	0	5.31812	9.33039	21.4678
2009	437	0	0.375382	1.60944	2.94444	18	0.0350195	2	0.713101	16.642	1.05258	0	3.13549	9.85644	23.5979
2009	206	0	0.729149	2.48491	3.85015	18	0.636364	1		14.4851	1.40214	0	4.06044	9.37534	19.2566
2009	237	0	8.04072	4.39445	2.83321	18	0.846154	0	0	16.9464	1.07553	0	4.57471	9.33681	20.063
2009	123	1	2.23537	7.73979	6.34212	18	0.122449	1		14.799	1.0606	1	7.96032	7.06736	21.5973
2009	418	0	1.39009	3.33221	1.09861	18	0.794118	0	0.372274	13.5248	-0.181237	0	3.4012	9.60302	18.0616
2009	245	0	0.394793	3.89182	2.19722	18	0.731343	0	0.43177	11.3771	1.04827	0	4.04305	8.98046	16.542
2009	301	1	0.931481	3.04452	1.94591	18	0.380952	0	0.388423	14.8897	0.404097	0	3.29584	8.9473	19.422
2009	304	0	0.0798995	3.09104	2.70805	18	0.0104167	1	0.238833	15.937	1.63995	1	3.58352	8.91852	22.2989
2009	244	0	2.9093	4.06044	4.33073	18	0.72093	0	0.268581	16.328	0.245041	0	4.89035	9.41848	19.9052
2009	423	0	0.0813639	6.63988	6.63595	18	0.006059	47	0.423398	19.5416	0.897776	0	7.3304	9.32011	26.4239
2009	501	0	0.0895961	5.1299	4.49981	18	0.0080043	9	0.372274	16.8924	1.30503	1	5.55296	9.10712	24.819
2009	339	1	0.128984	1.60944	2.30259	18	0.0285714	1	0.44027	16.2231	0.24161	0	2.63906	8.93911	22.0238
2009	209	0	0.229917	4.59512	2.07944	18	0.397661	0		13.7119	0.822602	0	4.66344	9.32689	21.0693
2009	229	0	0.372957	2.19722	3.58352	18	0.164557	0	0.410522	15.6294	1.28262	0	3.78419	9.07618	22.3675
2009	103	1	0.227787	3.13549	1.60944	18	0.552632	0	0.410522	14.872	1.27598	0	3.29584	8.64101	22.5409
2009	231	0	9.21899	3.80666	4.49981	18	0.497537	2	0.253282	16.8393	-0.283507	0	4.89784	9.17754	19.9252
2009	255	0	8.07287	3.52636	4.07754	18	0.796117	0	0	15.2828	-1.45596	0	4.52179	9.24654	17.1252
2009	508	0	1.40954	3.73767	1.09861	18	0.777778	0	0	11.5422	1.73734	0	3.78419	8.62151	15.967
2009	325	0	0.185351	0	0	18	0.45	1	0.548212	12.9299	1.69833	0	0	9.03822	21.2318
2009	254	0	4.78752	4.07754	2.77259	18	0.663462	0	0	16.2631	-1.27897	0	4.30406	9.22075	19.1827
2009	105	1	4.00026	8.45617	6.54247	18	0.081213	1	0.541412	18.9833	-2.19546	0	8.5936	8.26459	22.6365
2009	506	0	1.41244	1.79176	1.79176	18	0	0	0.372274	10.9376	1.8329	0	2.3979	8.78552	21.0356
2009	214	0	7.40492	1.38629	0	18	0.166667	0	0	14.3696	0.573764	0	1.38629	9.42277	18.9757
2009	205	0	4.82983	3.43399	4.30406	18	0.608108	1	0	16.0066	0.852644	0	4.64439	9.35166	21.4394
2009	216	0	12.8332	4.85981	4.07754	18	0.322485	0	0	17.9499	-1.55274	0	5.23111	9.33144	21.1001
2009	136	1	0.0984462	6.68835	5.7301	18	0.018449	1	0.089346	15.4225	1.6288	0	7.01211	8.40864	24.5916
2009	117	1	0.0648494	1.09861	0	18	0.25	0	0.410522	14.3193	1.67297	0	1.09861	8.72679	21.5336
2009	412	0	0.555167	4.56435	0.693147	18	0.752577	0	0.328077	11.1683	1.11564	0	4.57471	9.53857	16.9717
2009	338	0	0.11852	3.7612	4.04305	18	0.0070472	4	0.713101	17.652	-0.0244306	1	4.59512	9.13057	23.634
2009	213	0	1.08951	4.09434	3.09104	18	0.918605	0	0.372274	13.0953	1.26839	0	4.39445	9.4459	17.3824
2009	138	1	1.27983	2.83321	3.2581	18	0.487179	1	0.589009	14.8761	0.677121	0	3.73767	8.69084	18.5282
2009	425	0	0.478852	3.49651	4.40672	18	0.0509259	5	0.713101	18.5381	-0.23615	0	4.7362	9.43093	23.5071
2009	509	0	0.859897	1.60944	0	18	0.25	0	0.602608	9.20422	1.8329	0	1.60944	8.82621	9.90329
2009	106	1	1.94512	4.12713	4.02535	18	0.55	0		15.1209	-1.59382	0	4.76217	8.87175	17.0089
2009	110	0	1.28666	2.63906	1.09861	18	0.608696	0		13.8872	-0.118066	0	2.77259	8.60821	16.9632
2009	409	0	2.18459	3.46574	3.29584	18	0.455556	0	0.581734	16.1065	-0.0581116	0	4.06044	9.78191	19.3576
2009	204	0	1.22719	4.7185	2.07944	18	0.309278	0	0.381623	16.9297	0.102084	0	4.77912	9.37335	23.5601
2009	202	1	1.64527	2.30259	4.77069	18	0.234421	2	0.410522	18.2116	-0.157705	1	4.84419	8.92962	22.4914
2009	322	0	0.0303947	0	0	18	0	0		10.4837	2.00334	0	0	8.98052
2009	336	1	0.155568	0	0	18	0	1	0.475117	14.5283	1.38415	0	0	8.95204	20.6141
2009	107	1	0.197988	4.00733	1.38629	18	0.138461	0	0.410522	13.9853	0.312897	0	4.06044	8.73002	20.3472
2009	307	0	0.0853874	2.94444	2.83321	18	0.0082102	3	0.436113	16.1947	1.26926	0	3.55535	8.98367	23.54
2009	318	1	0.19412	2.07944	1.94591	18	0	1	0.349326	16.1615	1.35441	0	2.63906	8.91775	22.5406
2009	421	0	2.15625	1.09861	0	18	0	0	0.713101	15.9136	0.141226	0	1.09861	9.51371	19.3858
2009	436	0	0.887866	0.693147	2.89037	18	0.708333	1	0.372274	14.8436	0.0873994	0	2.94444	9.50656	19.2025
2009	134	1	0.137082	2.19722	1.60944	18	0.409091	0	0.358675	12.8582	1.83698	0	2.56495	8.26806	19.8619
2009	316	0	0.0729755	3.52636	3.61092	18	0.0037879	0	0.517614	16.6207	1.39426	1	4.2485	8.96599	24.4563
2009	321	1	0.32374	1.60944	0.693147	18	0	0	0.704601	14.967	1.08055	0	1.79176	8.79002	20.3577
2009	311	0	0.0658876	2.70805	2.19722	18	0	0	0.300029	15.5244	1.44998	1	3.13549	8.88313	22.5976
2009	222	0	4.96662	4.04305	3.61092	18	0.355556	1	0.601759	16.3434	-0.717804	0	4.5326	9.29644	19.5097
2009	424	0	0.913239	3.2581	3.46574	18	0.126437	4	0.713101	17.1756	-0.730534	1	4.04305	9.7212	22.5831
2009	224	0	2.86129	3.46574	2.3979	18	0.854167	0	0.418171	13.4199	-0.31739	0	3.73767	9.15457	16.2289
2009	236	0	1.31715	3.46574	4.04305	18	0.405556	1	0.410522	17.279	0.0516174	0	4.47734	9.20554	21.6413
2009	504	0	1.13959	3.52636	1.79176	18	0.482143	0	0.475967	13.6573	0.175197	0	3.66356	9.11658	18.3916
2009	416	0	0.525634	3.61092	0	18	0.574468	0	0.372274	11.5692	0.839929	0	3.61092	9.56423	15.1975
2009	249	0	15.1399	5.63121	2.19722	18	0.141593	0	0.57881	16.2766	-2.86559	0	5.65948	9.01993	18.0329
2009	407	0	0.445717	3.93183	4.17439	18	0.0611961	2	0.381623	19.0828	0.615638	0	4.74493	9.73797	24.4704
2009	514	0	1.44634	2.94444	1.09861	18	0.8	0	0	12.3469	1.67996	0	3.04452	9.0325	17.7034
2009	210	0	7.11727	3.09104	4.27667	18	0.519481	1	0	15.6482	0.284321	0	4.5326	9.36374	20.877
2009	238	0	0.898477	4.14314	3.68888	18	0.612903	0		14.5484	1.37752	0	4.62497	9.42335	20.1731
2009	120	1	0.5199	2.07944	2.19722	18	0.122807	1	0.410522	15.3868	-1.11233	0	2.77259	8.85146	20.787
2009	241	0	11.2997	4.17439	4.17439	18	0.517699	0	0	16.5783	-0.700983	0	4.85981	9.30794	19.4637
2009	302	0	0.0735481	2.70805	1.79176	18	0.0121951	2	0.372274	15.3274	1.5059	1	2.99573	9.02303	22.3739
2009	405	0	1.05729	1.38629	0.693147	18	0	0	0.555012	15.6342	-0.432783	0	1.60944	9.81533	20.1096
2009	220	0	3.56568	5.70711	5.05625	18	0.14532	0	0	17.0007	0.479289	0	6.12468	9.37862	21.2016
2009	428	0	0.242799	0.693147	0	18	0	0	0.372274	10.7914	1.54125	0	0.693147	9.52281	14.053
2009	406	0	0.50583	3.66356	2.19722	18	0.0992908	0	0.713101	15.0907	0.513027	0	3.85015	9.57175	22.6029
2009	413	0	0.90562	3.2581	3.7612	18	0.20904	0	0.713101	16.5084	-0.223842	0	4.21951	9.63987	21.2924
2009	415	0	0.566859	2.63906	2.70805	18	0.152672	1	0.713101	15.3242	1.03646	0	3.33221	9.55336	21.8815
2009	114	0	0.209504	10.0554	8.18702	18	0.0140117	16	0	17.7136	0.858911	1	10.1989	6.86344	25.7746
2009	121	1	0.577456	4.47734	1.79176	18	0.0106383	0		12.7753	0.218233	0	4.5326	8.67648	17.5239
2009	430	0	0.614858	0	0	18		0	0.372274	11.5925	1.17942	0	0	9.55521	18.2209
2009	219	0	6.87802	5.94803	3.66356	18	0.157895	0	0	14.2102	-0.217141	0	6.04263	9.42887	17.0268
2009	315	0	0.0813515	3.43399	1.94591	18	0.0098522	1	0.707151	15.4905	1.90917	0	3.61092	8.75272	22.7771
2009	212	0		0	0	18		0				0	0
2009	516	0		0	0	18	0	0	0		1.59406	0	0	9.30649	15.8038
2009	330	0	0.166157	3.17805	2.07944	18	0.0046083	2	0.381623	16.1734	1.23698	1	3.43399	9.17747	21.6006
2009	439	0		0.693147	0	18	1	0				0	0.693147	9.5312
2009	317	1	0.569671	0.693147	1.09861	18	0.4	0		13.3347	1.26561	0	1.38629	8.94286	18.1667
2009	126	1	8.01433	7.65492	5.99645	18	0.148078	1	0.563511	17.107	-1.17057	0	7.82883	8.05894	19.8418
2009	518	0	0.261233	0	0	18		0		10.9003		0	0	8.28346
2009	402	0	0.271538	3.58352	0	18	0.945946	0	0.372274	11.3707	1.17067	0	3.58352	9.52389	20.0176
2009	337	1	1.50698	4.11087	4.2485	18	0.0538244	2	0.505885	17.6453	0.147465	1	4.86754	8.77366	22.477
2009	503	0	0.180812	0	0	18		0		12.4884		0	0	9.35806	17.2441
2009	233	0	5.48859	3.78419	4.60517	18	0.767045	0	0	16.4953	0.373775	0	4.96284	9.37946	19.1368
2009	309	1	0.33244	3.04452	2.99573	18	0.0214592	4	0.270281	17.4571	1.38743	0	3.68888	8.84634	22.9279
2009	403	0	0.240462	2.3979	1.94591	18	0.64	0	0.372274	12.5465	1.49825	0	2.83321	9.55535	18.3565
2009	427	0	1.34066	0.693147	0	18	0	0	0.713101	15.6332	0.443157	0	0.693147	9.5111	19.3797
2009	143	1	3.47765	8.97373	5.15329	18	0.0107463	1	0	20.9202	-0.904463	0	8.99529	8.23907	24.4933
2009	118	1	0.102086	1.94591	1.09861	18	0.166667	0	0.410522	14.8526	0.80213	0	2.19722	8.73658	22.3414
2009	313	1	0.447544	7.92769	6.2519	18	0.0486976	12	0.317878	18.7768	-0.519111	1	8.09895	8.66493	24.3816
2009	517	0	0.383529	0	0	18		0	0.345926	9.81384	1.8329	0	0	8.3063	14.0812
2009	146	1	3.14823	8.78232	7.56579	18	0.0742223	0	0.493816	18.2825	0.721056	1	9.04168	7.75439	23.7701
2009	419	0	5.70242	3.04452	1.94591	18	0.888889	0	0.270281	16.0977	-0.507061	0	3.29584	9.50779	18.8286
2009	510	0	1.26081	3.91202	2.07944	18	0.823529	0		12.1257	1.40659	0	4.04305	9.02031	17.6191
2009	227	0	4.30107	2.19722	4.17439	18	0.60241	0		14.5037	0.775338	0	4.29046	9.39048	17.7682
2009	228	0	8.13729	3.3673	4.23411	18	0.606897	1	0	15.1384	-0.601734	0	4.57471	9.43934	21.3574
2009	142	1	0.138281	2.83321	2.89037	18	0.008596	1	0.208439	15.8285	-1.17694	0	3.52636	8.87458	22.3675
2009	434	0	0.325729	3.61092	3.95124	18	0.17734	0	0.713101	17.1488	-0.826674	0	4.47734	9.57523	22.6907
2009	239	0	0.653651	4.61512	3.46574	18	0.102389	3	0	17.737	0.336047	0	4.8828	9.36525	23.4995
2009	235	0	3.55089	3.21888	3.89182	18	0.544	0	0.410522	15.0373	-0.434372	0	4.29046	9.38468	20.8147
2009	207	0	6.93309	1.94591	1.60944	18	0.05	0	0	16.5329	0.484287	0	2.3979	9.34184	18.8835
2009	251	0	0.928248	2.83321	3.61092	18	0.259542	0	0.410522	16.1693	0.511121	0	3.97029	9.06504	20.5232
2009	502	0	2.35642	3.43399	3.63759	18	0.814815	0	0	15.7819	-0.342969	0	4.21951	8.75542	20.6021
2010	210	0	8.52929	3.61092	4.45435	22	0.482412	1	0	15.6752	0.477713	0	4.80402	9.36374	21.056
2010	215	0	1.61955	5.48894	4.30406	22	0.254144	0	0	15.268	0.340645	0	5.75257	9.33039	21.9692
2010	324	1	0.554263	2.89037	3.21888	22	0.123529	2	0.507415	16.8235	0.930661	1	3.73767	8.86346	22.0476
2010	202	1	1.72052	2.83321	5.29832	22	0.295259	2	0.410522	18.2315	-0.241357	1	5.37528	8.92962	22.6633
2010	305	1	0.736153	3.95124	4.33073	22	0.23399	1	0.317878	16.0658	0.562071	1	4.84419	8.77672	20.9636
2010	407	0	0.403186	4.23411	4.38203	22	0.0577164	3	0.381623	19.0922	0.670537	0	4.99721	9.73797	24.8594
2010	417	0	0.794096	4.66344	2.89037	22	0.564767	1	0.713101	16.2337	1.00635	1	4.81218	9.4534	21.3284
2010	145	1	1.2445	4.09434	3.52636	22	0.241206	1	0.410522	15.7981	0.344569	0	4.5326	8.86262	21.4429
2010	230	0	7.89942	4.27667	4.85981	22	0.513011	1	0.559262	16.122	0.384967	0	5.29832	9.19484	18.3004
2010	406	0	0.563034	3.7612	2.19722	22	0.105263	0	0.713101	15.1082	0.541013	0	3.93183	9.57175	23.2076
2010	335	1	0.274114	2.19722	2.30259	22	0.0833333	1	0.275381	15.5003	1.71038	0	2.89037	8.91239	22.0448
2010	510	0	1.31585	3.97029	2.19722	22	0.880597	0		12.1332	1.42275	0	4.11087	9.02031	18.0651
2010	238	0	0.854607	4.3438	3.91202	22	0.586207	0		14.5664	1.504	0	4.83628	9.42335	20.3822
2010	318	1	0.229727	1.79176	2.70805	22	0.0136364	1	0.349326	16.1644	1.6463	0	2.99573	8.91775	22.9036
2010	337	1	1.53465	4.57471	4.82028	22	0.0704698	2	0.505885	17.6413	0.670193	1	5.39363	8.77366	22.768
2010	506	0	1.55478	2.3979	2.19722	22	0	0	0.372274	10.9396	1.81013	0	2.94444	8.78552	21.3917
2010	126	1	7.68137	7.64731	6.25767	22	0.175079	1	0.563511	17.1118	-0.926909	0	7.8694	8.05894	20.4258
2010	403	0	0.283411	2.56495	1.94591	22	0.944444	0	0.372274	12.5501	1.7177	0	2.94444	9.55535	18.1352
2010	242	0	1.98498	5.78383	5.3799	22	0.160369	2	0	18.8813	-1.55406	0	6.29342	9.30214	22.7733
2010	114	0	0.206024	10.0394	8.32142	22	0.0219515	17	0	17.7186	0.982957	1	10.2044	6.86344	26.0565
2010	302	0	0.0934094	2.99573	2.70805	22	0.0229008	2	0.372274	15.3329	1.67722	1	3.52636	9.02303	22.4105
2010	231	0	11.0252	4.11087	4.70953	22	0.433962	2	0.253282	16.8672	-0.321278	0	5.14166	9.17754	20.0345
2010	223	0	3.54049	5.02388	4.8828	22	0.293381	1	0	16.8282	-0.0799103	1	5.64545	9.30595	20.725
2010	216	0	13.6232	5.18739	4.43082	22	0.302632	0	0	17.9832	-1.53968	0	5.56834	9.33144	21.8149
2010	220	0	3.50456	6.22654	5.52943	22	0.127843	0	0	17.0255	0.683154	0	6.62936	9.37862	21.4442
2010	243	0	11.3242	3.82864	4.57471	22	0.633166	0	0	15.6743	0.420416	0	4.95583	9.43921	18.508
2010	317	1	0.680973	0.693147	1.38629	22	0.428571	0		13.3366	1.24127	0	1.60944	8.94286	18.1216
2010	344	0		0	0	22		0				0	0	8.9126
2010	409	0	2.32705	3.55535	3.29584	22	0.386792	0	0.581734	16.1229	0.241654	0	4.11087	9.78191	19.7074
2010	415	0	0.558892	2.94444	3.09104	22	0.185714	1	0.713101	15.3366	1.3486	0	3.68888	9.55336	22.0569
2010	224	0	3.45986	3.66356	2.77259	22	0.54023	0	0.418171	13.444	0.0941217	0	3.98898	9.15457	16.4086
2010	255	0	9.32574	3.73767	4.12713	22	0.712	0	0	15.2941	-1.36357	0	4.63473	9.24654	17.6871
2010	503	0	0.19346	0	0	22	0	0		12.493		0	0	9.35806	17.4103
2010	115	1	5.17075	5.71703	4.74493	22	0.138099	2	0.509599	15.5107	-0.382589	1	6.03548	8.15272	22.1582
2010	117	1	0.067511	1.09861	0.693147	22	0.2	0	0.410522	14.4341	1.81092	0	1.38629	8.72679	21.9206
2010	336	1	0.194153	0	0.693147	22	0	1	0.475117	14.5327	1.52357	0	0.693147	8.95204	21.1694
2010	209	0	0.263458	4.84419	2.19722	22	0.35102	0		13.7575	0.893189	0	4.90527	9.32689	20.7767
2010	338	0	0.148047	4.17439	4.58497	22	0.0110318	5	0.713101	17.6566	0.339017	1	5.0876	9.13057	23.9185
2010	320	1	0.401763	2.19722	2.19722	22	0.0941176	0	0.755632	14.5563	1.18491	1	2.83321	8.78333	20.5408
2010	143	1	3.35193	9.01688	5.50939	22	0.0195252	1	0	20.9337	-0.620919	0	9.04629	8.23907	24.8465
2010	124	1	5.8253	5.826	5.04986	22	0.272572	1	0.356975	18.8099	-0.768729	0	6.20254	8.0187	22.6774
2010	413	0	0.982058	3.43399	3.78419	22	0.210811	1	0.713101	16.5243	0.0703857	0	4.30406	9.63987	21.4178
2010	252	0	7.30998	5.01063	4.59512	22	0.483871	0	0	17.2945	-0.343499	0	5.51343	9.15583	19.4648
2010	416	0	0.626978	3.66356	0.693147	22	0.659574	0	0.372274	11.5734	1.17544	0	3.68888	9.56423	15.4484
2010	120	1	0.586645	2.19722	2.48491	22	0.171875	1	0.410522	15.4155	-0.967959	0	2.99573	8.85146	21.0209
2010	340	1	0.347569	3.49651	2.99573	22	0.0391304	1	0.168288	16.1181	1.34285	1	3.95124	8.90223	22.8884
2010	116	1	5.79305	5.40268	4.8828	22	0.434263	1	0.538013	16.4766	0.156077	0	5.86647	8.11734	21.0886
2010	253	0	3.0551	5.50126	4.14314	22	0.475247	1	0	16.426	1.17241	0	5.72685	9.30217	21.7811
2010	254	0	5.10313	4.26268	2.77259	22	0.726415	0	0	16.2964	-0.867769	0	4.45435	9.22075	20.5055
2010	508	0	1.57926	3.58352	1.38629	22	0.685185	0	0	11.5416	1.86638	0	3.66356	8.62151	15.715
2010	138	1	1.4139	3.04452	3.21888	22	0.367924	1	0.589009	14.8724	0.728916	0	3.80666	8.69084	18.9144
2010	201	0	1.01555	2.3979	5.70044	22	0.267465	0	0.410522	17.3984	-0.602309	1	5.73334	9.11808	22.3676
2010	426	0	3.02583	0	0	22	0	0	0.713101	15.5775	0.157352	0	0	9.53145	19.5413
2010	316	0	0.0893121	3.61092	4.12713	22	0.0046083	1	0.517614	16.6258	1.59781	1	4.58497	8.96599	24.7519
2010	140	1	0.977062	3.49651	4.89035	22	0.475	0	0.410522	17.2081	-1.58221	0	5.10595	8.74822	23.0123
2010	339	1	0.16905	1.09861	2.77259	22	0.0503597	1	0.44027	16.2244	0.529854	0	2.89037	8.93911	22.1933
2010	435	0	0.379457	2.19722	0.693147	22	0.241379	0	0.713101	15.0272	1.48205	0	2.30259	9.86144	21.69
2010	235	0	3.6655	3.4012	3.97029	22	0.514085	0	0.410522	15.0666	-0.419109	0	4.40672	9.38468	20.948
2010	301	1	1.1114	3.17805	2.07944	22	0.355556	0	0.388423	14.8847	0.465578	0	3.43399	8.9473	19.6644
2010	430	0	0.723122	0	0	22		0	0.372274	11.5922	1.44734	0	0	9.55521	18.117
2010	129	1	1.62537	6.82329	4.54329	22	0.185623	1	0.417831	16.8242	-0.285886	1	6.91968	8.55111	21.4638
2010	102	1	0.134258	2.30259	2.30259	22	0.1	2	0.410522	15.9614	1.45882	0	2.94444	8.69407	23.9692
2010	414	0	0.719263	3.49651	4.84419	22	0.175439	2	0.713101	17.6271	-0.880119	0	5.0689	9.61169	22.5022
2010	424	0	0.895343	3.49651	3.55535	22	0.0853659	4	0.713101	17.1838	-0.342854	1	4.20469	9.7212	23.0176
2010	504	0	1.24584	3.68888	1.94591	22	0.55	0	0.475967	13.6645	0.466233	0	3.82864	9.11658	18.6721
2010	113	1	0.501677	7.86096	5.72031	22	0.0453391	4	0.485869	16.608	1.18003	1	7.97178	8.2043	23.7402
2010	342	0	0.11644	5.39363	4.94164	22	0.0093627	12	0.372274	17.9549	1.06888	1	5.88332	9.00606	24.6367
2010	232	0	9.50648	3.97029	3.68888	22	0.726415	0	0.370574	16.4924	0.700957	0	4.52179	9.24916	18.53
2010	106	1	1.93297	4.09434	4.20469	22	0.479798	0		15.1469	-1.31651	0	4.83628	8.87175	17.0878
2010	137	1	1.70053	3.71357	4.23411	22	0.376884	0	0.410522	16.8772	-0.148729	0	4.69135	8.84526	21.6328
2010	515	0	0.13506	4.60517	4.29046	22	0.0225734	3	0.372274	15.2858	1.89355	1	5.14749	9.30946	22.5993
2010	122	1	0.503337	7.52186	6.48616	22	0.0545689	1	0.240312	17.1551	0.800413	0	7.82524	8.37932	25.0305
2010	306	1	0.664953	3.46574	3.46574	22	0.295302	1	0.472567	15.8164	1.01715	1	4.14314	8.90456	20.707
2010	333	1	0.793395	2.30259	3.17805	22	0.15	1		15.8022	0.235319	0	3.49651	8.9126	19.8073
2010	111	1	2.14234	5.60947	4.15888	22	0.0127133	3	0.923036	18.3585	-0.993699	1	5.81711	7.95554	24.0469
2010	125	1	4.64782	6.19236	5.1358	22	0.116255	0		17.7395	-0.628869	0	6.48921	8.08181	22.2143
2010	226	0	4.78146	5.82008	4.95583	22	0.296296	2	0.57626	17.5539	-0.508459	0	6.16961	9.12965	21.3251
2010	307	0	0.102533	3.21888	3.4012	22	0.0135685	3	0.436113	16.2039	1.46771	0	3.98898	8.98367	23.8207
2010	251	0	1.09862	3.29584	3.8712	22	0.227273	0	0.410522	16.1797	0.593085	0	4.30406	9.06504	20.8364
2010	204	0	1.26828	5.16479	2.07944	22	0.316872	0	0.381623	16.9664	0.430879	0	5.20401	9.37335	23.9349
2010	442	0		0	0	22	0	0			0.848807	0	0	9.60993
2010	131	1	0.896404	7.90212	7.1293	22	0.0410564	12	0.408822	18.0231	-0.785729	1	8.28147	8.10316	24.6923
2010	118	1	0.117957	2.19722	1.09861	22	0.0588235	0	0.410522	14.9114	1.10905	0	2.3979	8.73658	22.8701
2010	206	0	0.707161	2.94444	4.14314	22	0.539683	1		14.5022	1.64827	0	4.39445	9.37534	19.8626
2010	319	1	0.326498	1.79176	2.89037	22	0.431818	0	0.496365	15.2731	1.26553	0	3.13549	8.94243	21.0559
2010	127	0	0.10224	7.79893	6.31355	22	0.0210019	13	0.567761	18.6681	1.53641	0	8.00269	7.64927	26.4196
2010	308	0	0.105763	1.60944	1.09861	22	0.0196078	1	0.300029	12.6699	1.67931	0	1.94591	8.97347	18.5369
2010	330	0	0.201896	3.91202	2.56495	22	0.0073892	2	0.381623	16.1738	1.37475	1	4.12713	9.17747	21.9074
2010	411	0	0.817244	1.60944	2.30259	22	0.176471	0	0.713101	16.0871	0.612107	0	2.63906	9.51053	20.7577
2010	101	1	8.37553	4.75359	2.30259	22	0.28	1	0.447494	17.1892	-1.92209	0	4.82831	8.33841	19.0026
2010	246	0	4.15676	0	0	22		0	0.381623	12.1028	0.772504	0	0	9.36496	14.5405
2010	105	1	4.60221	8.72274	6.83087	22	0.0951931	1	0.541412	19.0053	-2.01887	0	8.86305	8.26459	22.883
2010	214	0	8.57302	1.38629	0	22	0.142857	0	0	14.3995	0.722478	0	1.38629	9.42277	19.1227
2010	432	0	0.272754	1.09861	0.693147	22	0	0	0.372274	14.0993	0.606238	0	1.38629	9.57531	19.8048
2010	507	0	0.443029	0	0	22	0	0		10.9345	1.57621	0	0
2010	233	0	6.41286	4.11087	4.67283	22	0.645833	0	0	16.5268	0.474162	0	5.11799	9.37946	19.5196
2010	211	0	6.81467	1.38629	4.17439	22	0.689655	0	0.303429	14.9694	-0.218532	0	4.21951	8.97197	17.5007
2010	109	0		5.84933	4.72739	22	0.179376	0		17.0162	0.360499	0	6.12905	6.6977	21.968
2010	439	0		0.693147	0	22	1	0				0	0.693147	9.5312
2010	329	0	0.051845	2.94444	3.49651	22	0.0132827	1	0.345076	15.4025	1.98937	0	3.93183	8.85823	22.5261
2010	227	0	3.84517	2.48491	4.04305	22	0.597701	0		14.5064	1.11384	0	4.21951	9.39048	17.9727
2010	509	0	0.924711	1.60944	0	22	0.2	0	0.602608	9.21084	2.11104	0	1.60944	8.82621	9.98838
2010	146	1	3.45283	8.79376	7.88005	22	0.100169	0	0.493816	18.2925	0.805469	1	9.13086	7.75439	24.1273
2010	207	0	7.90769	2.19722	1.79176	22	0.0555556	0	0	16.5631	0.539424	0	2.63906	9.34184	18.9457
2010	314	0	0.111974	6.19644	6.16121	22	0.018058	10	0.328077	17.9903	1.33815	1	6.87109	9.01508	24.5294
2010	431	0	0.551183	3.46574	1.09861	22	0.736842	0	0.447851	13.179	0.739536	0	3.52636	9.60696	18.6611
2010	315	0	0.0984895	2.94444	2.30259	22	0.014218	1	0.707151	15.4951	2.08067	0	3.33221	8.75272	22.9765
2010	516	0		0	0	22		0	0		1.97942	0	0	9.30649	15.4037
2010	142	1	0.148421	3.80666	3.13549	22	0.0098522	1	0.208439	15.8468	-0.684089	0	4.20469	8.87458	22.7572
2010	248	0	2.39503	5.18178	5.6204	22	0.349486	1	0.410522	17.3578	-2.00822	0	6.11589	9.03635	21.5125
2010	433	0	1.61048	1.79176	0.693147	22	0	0	0.713101	16.4986	-0.195864	0	1.94591	9.49946	20.7764
2010	420	0		0	0	22		0	0.539713		1.61694	0	0	9.56233	18.4608
2010	440	0		0	0	22		0	0.372274	10.2326		0	0	9.51324	18.7701
2010	121	1	0.643022	4.67283	1.79176	22	0.0769231	0		12.8097	0.490817	0	4.7185	8.67648	17.9669
2010	234	0	0.56878	6.34739	5.15906	22	0.201867	0	0.341676	14.039	1.29732	1	6.61204	9.11116	19.8154
2010	107	1	0.219594	4.2485	1.38629	22	0.141026	0	0.410522	14.0313	0.163585	0	4.29046	8.73002	20.7734
2010	108	1	1.96746	1.79176	0	22	0	0	0.556499	13.4379	1.39928	0	1.79176	7.94221	14.2848
2010	239	0	0.620918	5.14166	3.3673	22	0.100287	3	0	17.7516	0.627634	0	5.29331	9.36525	23.9696
2010	208	0	19.4268	5.37528	3.93183	22	0.388732	0	0.559262	15.976	-0.968899	0	5.5835	9.2116	17.4215
2010	427	0	1.52534	0.693147	0.693147	22	0	0	0.713101	15.6375	0.715903	0	1.09861	9.5111	19.7362
2010	434	0	0.329138	3.85015	3.91202	22	0.17	0	0.713101	17.1633	-0.599179	0	4.56435	9.57523	23.06
2010	323	0	0.043352	1.60944	0	22	0.0416667	0	0.436113	13.1362	2.11828	0	1.60944	8.98286	20.9427
2010	212	0		0.693147	0	22	0	0				0	0.693147
2010	410	0	1.05056	2.77259	1.60944	22	0	0	0.494972	12.6837	0.727489	0	2.99573	9.4848	17.5186
2010	104	1	0.778813	4.09434	3.3673	22	0.337931	1	0.639156	16.0188	0.418514	0	4.47734	8.61635	20.6536
2010	312	0	0.1089	5.71043	6.00141	22	0.0215473	12	0.238833	18.2195	1.4539	1	6.5582	8.9044	25.6812
2010	136	1	0.0963325	6.8638	5.70044	22	0.0196785	1	0.089346	15.4402	1.82647	0	7.13489	8.40864	24.7676
2010	110	0	1.24433	2.83321	1.60944	22	0.703704	0		13.9049	0.189547	0	3.04452	8.60821	17.5786
2010	141	1	0.689127	4.72739	5.01063	22	0.143898	1	0.435986	18.1164	-0.973529	0	5.56834	8.63231	24.104
2010	326	1	1.00166	0.693147	2.70805	22	0.521739	0	0.472567	14.5434	0.138544	0	2.77259	8.92693	18.7891
2010	225	0	3.75472	3.66356	4.21951	22	0.4	0	0	16.8375	-0.926829	0	4.66344	9.40285	20.3063
2010	303	1	0.310853	0	1.94591	22	0.0869565	1	0.463541	14.1018	1.31843	0	1.94591	8.75984	20.5709
2010	218	0	6.76723	3.29584	4.93447	22	0.428571	0	0	16.1371	-1.03002	0	5.10595	9.44563	19.9817
2010	213	0	1.34698	4.26268	3.21888	22	0.90099	0	0.372274	13.1076	1.49803	0	4.55388	9.4459	17.352
2010	501	0	0.0874715	5.2832	4.8752	22	0.0093361	9	0.372274	16.908	1.54592	1	5.78996	9.10712	25.2043
2010	331	0	0.0872856	4.04305	2.48491	22	0.0063636	0	0.369724	16.0539	1.75123	1	4.21951	8.81207	23.1757
2010	250	0	6.30334	5.92426	5.40268	22	0.369942	0	0.57626	17.6075	0.671533	0	6.38856	9.1769	21.2301
2010	401	0	0.438135	3.49651	2.83321	22	0.0621118	2	0.713101	17.5239	0.572263	0	3.89182	9.86778	23.282
2010	514	0	1.53376	3.13549	1.38629	22	0.925926	0	0	12.3725	1.93229	0	3.2581	9.0325	16.9624
2010	429	0	0.566155	0	0.693147	22	1	0	0.328077	12.0673	1.44734	0	0.693147	9.54868	15.9242
2010	404	0	0.159983	2.94444	1.38629	22	0.548387	1	0.372274	12.7797	1.65075	0	3.09104	9.44626	20.258
2010	402	0	0.347573	3.8712	0	22	0.94	0	0.372274	11.3854	1.56206	0	3.8712	9.52389	20.5079
2010	221	0	0.514715	4.7362	3.95124	22	0.65445	0	0	14.3005	0.95634	0	5.10595	9.3443	20.885
2010	247	0	1.09163	0.693147	0	22	0	0		13.8783	0.580988	0	0.693147	9.34896	17.2648
2010	219	0	8.16031	5.92158	3.89182	22	0.184713	0	0	14.2359	-0.0338933	0	6.04263	9.42887	16.403
2010	513	0	1.50563	0	0	22		0	0.685052	9.26198	2.07979	0	0	9.03498	15.9458
2010	423	0	0.093888	6.83411	6.85856	22	0.009762	52	0.423398	19.5499	1.09546	0	7.53903	9.32011	26.6804
2010	328	0	0.0302184	0	0	22		0		10.4804	1.62123	0	0	9.0264
2010	322	0	0.0322269	0	0	22	0	0		10.4911	2.20115	0	0	8.98052
2010	419	0	6.83634	3.13549	1.79176	22	0.964286	0	0.270281	16.113	-0.283254	0	3.33221	9.50779	19.3828
2010	313	1	0.426272	8.03496	6.71781	22	0.0608124	17	0.317878	18.7773	-0.272398	1	8.27206	8.66493	24.7401
2010	245	0	0.421156	4.04305	2.19722	22	0.602151	0	0.43177	11.405	1.51383	0	4.17439	8.98046	16.5147
2010	228	0	8.86258	4.09434	4.14314	22	0.45	1	0	15.1743	0.188536	0	4.80402	9.43934	22.2093
2010	421	0	2.40617	1.09861	0	22	0	0	0.713101	15.9339	0.160151	0	1.09861	9.51371	19.8432
2010	119	1	3.98953	6.69332	5.95584	22	0.303389	1	0.481917	15.648	0.374998	0	7.08339	7.93008	20.805
2010	241	0	13.1007	4.3438	4.30406	22	0.535565	0	0	16.6167	-0.503689	0	5.01063	9.30794	19.4225
2010	412	0	0.653121	4.55388	1.60944	22	0.728155	0	0.328077	11.1687	1.56018	0	4.59512	9.53857	17.5865
2010	511	0	3.52639	1.38629	1.09861	22	0.8	0	0	13.1766	1.00036	0	1.79176	8.86654	19.5696
2010	517	0	0.446801	0.693147	0	22	0	0	0.345926	9.79562	2.11104	0	0.693147	8.3063	14.5071
2010	505	0	3.00001	0	0	22		0	0.456418	11.5418	2.07979	0	0	8.87333	16.2484
2010	139	1	3.40913	5.79909	5.4161	22	0.441602	0	0.410522	16.9577	-1.76666	0	6.31717	8.91172	22.1103
2010	147	1	0.198061	0.693147	0.693147	22	0.1	0	0.482036	13.9222	1.10951	0	1.09861	8.86467	21.0344
2010	438	0		0	0	22		0	0.372274		2.03082	0	0	9.51521
2010	436	0	0.968833	1.79176	3.29584	22	0.675	1	0.372274	14.8489	0.22752	0	3.46574	9.50656	19.2934
2010	130	1	6.07089	4.93447	3.33221	22	0.0964247	1	0.356975	15.8341	-0.377479	0	5.11199	8.30744	21.0827
2010	240	0	2.75109	0	0	22		0		16.0677	-1.04702	0	0	9.13007	22.2038
2010	418	0	1.50019	3.55535	1.09861	22	0.829268	0	0.372274	13.5271	0.198095	0	3.61092	9.60302	18.4281
2010	244	0	3.55788	4.2485	4.43082	22	0.601896	0	0.268581	16.3554	0.239136	0	5.03044	9.41848	20.1245
2010	103	1	0.236005	3.33221	1.79176	22	0.5	0	0.410522	14.9278	1.2473	0	3.49651	8.64101	23.0957
2010	229	0	0.377168	2.89037	3.7612	22	0.160714	0	0.410522	15.6397	0.685149	0	4.09434	9.07618	22.6068
2010	135	1	3.30442	4.99043	4.38203	22	0.13089	1	0.523495	17.1676	-0.0633773	1	5.42054	8.28011	21.6322
2010	236	0	1.57887	3.98898	4.33073	22	0.409091	1	0.410522	17.2919	0.274048	0	4.85981	9.20554	21.8006
2010	249	0	16.8141	5.89164	2.30259	22	0.142523	0	0.57881	16.3041	-2.47391	0	5.9162	9.01993	18.1186
2010	512	0	1.28066	4.44265	2.07944	22	0.88	0	0.336577	11.552	1.34676	0	4.52179	9.19117	16.0938
2010	133	1	1.02506	5.97635	2.77259	22	0.255388	0	0.639156	15.4422	0.991167	0	6.01372	8.50532	21.1741
2010	502	0	2.33435	3.61092	3.80666	22	0.785714	0	0	15.8048	-0.151383	0	4.39445	8.75542	20.8455
2010	405	0	1.04466	1.38629	0.693147	22	0	0	0.555012	15.6478	-0.177801	0	1.60944	9.81533	20.8151
2010	408	0	0.172133	0	0	22		0		15.1296	1.01404	0	0	9.51299
2010	327	1	2.32387	2.19722	3.29584	22	0.338028	1	0.507415	15.0858	0.27572	0	3.55535	8.81635	18.2841
2010	304	0	0.0971115	3.33221	3.13549	22	0.0123762	2	0.238833	15.9394	1.80971	1	3.91202	8.91852	22.5289
2010	217	0	3.3876	4.15888	1.79176	22	0.553191	0	0	13.6414	0.910542	0	4.23411	8.95813	19.913
2010	341	0	0.126933	5.34233	5.55296	22	0.0070704	9	0.567761	17.8977	1.13098	1	6.14419	9.00402	24.5332
2010	237	0	10.5453	4.56435	2.83321	22	0.729927	0	0	16.9738	1.05148	0	4.7185	9.33681	20.363
2010	144	1	1.45737	7.9831	6.28972	22	0.0223294	6	0.529513	19.3038	-0.196855	0	8.15162	8.56061	24.4786
2010	321	1	0.379683	2.07944	0.693147	22	0	1	0.704601	14.946	1.37232	0	2.19722	8.79002	20.7475
2010	112	1	1.48053	2.19722	2.70805	22	0.166667	1	0.21886	15.147	-0.0612603	0	3.13549	8.67487	19.5736
2010	311	0	0.0784001	2.70805	2.56495	22	0	0	0.300029	15.5289	1.69802	1	3.29584	8.88313	22.7813
2010	518	0	0.307375	0	0	22		0		10.8962		0	0	8.28346
2010	332	0	0.0609934	3.49651	3.68888	22	0.0198582	1	0.262037	15.8728	1.91565	0	4.27667	8.9978	23.7263
2010	309	1	0.36116	3.09104	3.71357	22	0.0290909	4	0.270281	17.4542	1.67439	0	4.12713	8.84634	23.1334
2010	437	0	0.355281	2.3979	3.21888	22	0.0552486	2	0.713101	16.6524	1.33666	0	3.55535	9.85644	23.9798
2010	310	0	0.981649	0.693147	2.07944	22	0.4	0	0.475278	15.1253	-0.0366693	0	2.19722	8.9381	17.8262
2010	343	0	0.0664335	0	0	22	0	0		10.3491	2.11104	0	0	8.98627	15.556
2010	123	1	1.72151	7.82963	6.89061	22	0.164869	1		14.8161	1.2541	1	8.15938	7.06736	22.1095
2010	222	0	4.79838	4.51086	3.91202	22	0.352941	1	0.601759	16.3569	-0.446949	0	4.94164	9.29644	20.1469
2010	428	0	0.290883	0.693147	0	22	0	0	0.372274	10.7999	1.69317	0	0.693147	9.52281	14.9051
2010	425	0	0.490805	3.52636	4.41884	22	0.0523514	5	0.713101	18.5525	-0.0694023	1	4.75359	9.43093	23.932
2010	205	0	6.00565	3.8712	4.44265	22	0.514706	1	0	16.0346	0.918321	0	4.8828	9.35166	21.5984
2010	203	0	13.3228	4.26268	5.26269	22	0.249659	1		18.2888	-0.978039	0	5.57215	9.02605	21.1177
2010	134	1	0.129019	2.30259	1.79176	22	0.322581	0	0.358675	12.8704	1.93461	0	2.70805	8.26806	20.7547
2010	422	0	0.0958993	6.43294	6.04263	22	0.0261125	9	0.359015	17.342	1.59338	0	6.9489	9.25531	24.3379
2010	325	0	0.215786	0	0	22	0	1	0.548212	12.9349	1.91052	0	0	9.03822	21.6046
2010	132	1	0.426376	5.89715	4.63473	22	0.0251572	2	0.639156	18.0967	-0.258225	0	6.14419	8.83095	23.4384
2010	128	1	0.236233	6.23441	4.69135	22	0.0076336	0	0.410522	17.1268	0.430334	0	6.42649	8.79576	24.489
2011	125	1	4.77634	6.3699	5.36129	23	0.0856769	0		17.7472	-0.509045	0	6.6796	8.08181	22.5953
2011	432	0	0.295161	1.09861	1.09861	23	0	0	0.372274	14.1053	0.743135	0	1.60944	9.57531	20.256
2011	307	0	0.117673	3.2581	3.52636	23	0.0135135	3	0.436113	16.2169	1.55659	0	4.07754	8.98367	24.0942
2011	503	0	0.206108	0	0	23	0	0		12.4976		0	0	9.35806	17.6685
2011	337	1	1.57381	4.91998	5.17615	23	0.0853448	3	0.505885	17.6377	0.531623	1	5.7462	8.77366	23.0662
2011	310	0	1.10321	0.693147	2.30259	23	0.388889	0	0.475278	15.1133	-0.21774	0	2.3979	8.9381	18.0828
2011	240	0	3.09817	0	0	23		0		16.101	-0.828275	0	0	9.13007	20.0955
2011	508	0	1.87179	3.63759	1.60944	23	0.808511	0	0	11.5468	1.70345	0	3.73767	8.62151	15.4306
2011	140	1	0.929309	3.68888	5.10595	23	0.355556	0	0.410522	17.2406	-1.24493	0	5.31812	8.74822	23.3813
2011	506	0	1.83307	2.3979	2.3979	23	0	0	0.372274	10.9425	1.66386	0	3.04452	8.78552	21.5147
2011	132	1	0.495622	5.98394	4.96284	23	0.036052	2	0.639156	18.112	-0.357942	0	6.28972	8.83095	23.6538
2011	101	1	9.50354	5.04986	2.83321	23	0.309278	1	0.447494	17.2206	-1.9	0	5.14749	8.33841	19.2726
2011	130	1	6.62999	5.40268	4.30406	23	0.0866274	1	0.356975	15.8564	-0.421175	0	5.68698	8.30744	21.4503
2011	437	0	0.383825	2.77259	3.66356	23	0.105105	2	0.713101	16.6624	1.05461	0	3.98898	9.85644	24.1699
2011	408	0	0.205952	0	0	23	0	0		15.1181	1.2022	0	0	9.51299
2011	431	0	0.6799	3.49651	2.19722	23	0.711111	0	0.447851	13.1904	0.72203	0	3.71357	9.60696	18.8399
2011	237	0	10.3485	5.26269	3.46574	23	0.461847	1	0	17.0013	0.934103	0	5.41165	9.33681	20.6798
2011	342	0	0.134881	5.57973	5.19296	23	0.0146934	17	0.372274	17.9627	0.953763	1	6.09582	9.00606	24.7953
2011	513	0	1.54308	0	0	23		0	0.685052	9.27172	1.90454	0	0	9.03498	16.5195
2011	341	0	0.146555	5.56452	5.96615	23	0.0099545	10	0.567761	17.8995	1.10326	1	6.47697	9.00402	24.6604
2011	204	0	1.21724	5.28827	2.07944	23	0.357415	0	0.381623	17.0027	0.232817	0	5.32301	9.37335	24.0449
2011	116	1	6.36778	5.46806	5.15329	23	0.343226	1	0.538013	16.4925	0.297635	0	6.01372	8.11734	21.6392
2011	428	0	0.339307	0.693147	0	23	0	0	0.372274	10.8087	1.55964	0	0.693147	9.52281	15.3966
2011	142	1	0.166704	3.80666	3.21888	23	0.009901	1	0.208439	15.8652	-0.599265	0	4.23411	8.87458	23.0035
2011	254	0	5.71269	4.47734	2.83321	23	0.704545	0	0	16.3301	-0.716025	0	4.64439	9.22075	19.702
2011	143	1	3.85304	9.03848	5.83188	23	0.0246531	1	0	20.9466	-0.724735	0	9.07807	8.23907	25.0261
2011	146	1	3.68374	8.75763	8.08271	23	0.116909	0	0.493816	18.3027	0.791143	1	9.1691	7.75439	24.4173
2011	426	0	3.39298	0	0.693147	23	0.1	0	0.713101	15.591	0.332319	0	0.693147	9.53145	19.9167
2011	320	1	0.410002	2.07944	2.77259	23	0.113402	1	0.755632	14.5381	0.922057	1	3.13549	8.78333	20.9515
2011	322	0	0.0355226	0	0	23	0	0		10.4994	2.09264	0	0	8.98052
2011	105	1	4.82253	8.82159	7.07412	23	0.111672	1	0.541412	19.0269	-2.20797	0	8.98206	8.26459	23.0802
2011	226	0	5.78215	6.06379	5.03044	23	0.259686	2	0.57626	17.5809	-0.642735	0	6.36647	9.12965	21.6105
2011	313	1	0.391474	8.06338	7.06732	23	0.0742879	17	0.317878	18.7781	-0.396207	1	8.37747	8.66493	25.0961
2011	514	0	1.72096	3.21888	2.07944	23	0.878788	0	0	12.3994	1.71149	0	3.46574	9.0325	18.73
2011	119	1	4.07595	6.82329	6.2653	23	0.301461	1	0.481917	15.6636	0.544048	0	7.27517	7.93008	20.9886
2011	332	0	0.0635423	3.68888	3.85015	23	0.0222883	1	0.262037	15.8839	1.9024	0	4.45435	8.9978	24.1573
2011	110	0	1.10257	2.94444	1.60944	23	0.6875	0		13.9227	0.139703	0	3.13549	8.60821	18.0946
2011	201	0	1.02975	2.77259	5.81114	23	0.321121	0	0.410522	17.4172	-0.758505	1	5.85507	9.11808	22.5847
2011	515	0	0.146204	4.62497	4.31749	23	0.0175747	3	0.372274	15.2935	1.97879	1	5.17048	9.30946	22.8886
2011	423	0	0.112626	6.93634	7.05359	23	0.0129658	55	0.423398	19.5572	1.1933	0	7.68937	9.32011	26.8284
2011	402	0	0.439069	4.18966	0.693147	23	0.985075	0	0.372274	11.3992	1.55964	0	4.20469	9.52389	20.3029
2011	102	1	0.143339	3.04452	2.07944	23	0.038961	2	0.410522	16.0068	1.51423	0	3.33221	8.69407	24.282
2011	229	0	1.01151	2.99573	3.91202	23	0.139706	0	0.410522	15.6477	-0.685325	0	4.23411	9.07618	21.7471
2011	335	1	0.308907	2.3979	2.77259	23	0.0865385	1	0.275381	15.5016	1.57681	0	3.2581	8.91239	22.51
2011	239	0	0.70162	5.60212	3.82864	23	0.067591	3	0	17.7668	0.626087	0	5.75574	9.36525	24.54
2011	123	1	1.49516	7.93415	7.1869	23	0.184336	1		14.8345	1.20859	1	8.32166	7.06736	22.5846
2011	440	0		0	0	23		0	0.372274	10.2513		0	0	9.51324	18.8619
2011	220	0	3.60487	6.60259	5.85793	23	0.107245	0	0	17.0498	0.769167	0	6.99026	9.37862	21.9683
2011	213	0	1.5029	4.43082	3.46574	23	0.816794	0	0.372274	13.1201	1.32466	0	4.74493	9.4459	17.7228
2011	415	0	0.615893	3.13549	3.2581	23	0.180124	1	0.713101	15.3487	1.11033	0	3.8712	9.55336	22.2769
2011	435	0	0.394624	2.56495	1.38629	23	0.232558	0	0.713101	15.0301	1.55915	0	2.77259	9.86144	21.9514
2011	255	0	10.1957	3.7612	4.09434	23	0.548193	0	0	15.3013	-1.18734	0	4.62497	9.24654	17.5629
2011	416	0	0.770551	3.71357	1.38629	23	0.744681	0	0.372274	11.5787	0.96217	0	3.78419	9.56423	15.5926
2011	436	0	1.10151	2.07944	3.43399	23	0.551724	1	0.372274	14.8544	0.539072	0	3.63759	9.50656	19.7421
2011	425	0	0.550613	3.7612	4.51086	23	0.0527617	5	0.713101	18.5665	-0.0657142	1	4.89035	9.43093	24.2304
2011	223	0	4.00364	5.33754	4.99043	23	0.231608	1	0	16.8556	-0.0596333	1	5.8693	9.30595	21.1531
2011	109	0		6.24998	4.89784	23	0.162369	0		17.0212	0.350229	0	6.47851	6.6977	22.4532
2011	314	0	0.128295	5.75574	6.51915	23	0.0184405	11	0.328077	17.9952	1.20505	1	6.90073	9.01508	24.6807
2011	312	0	0.120019	5.90263	6.19848	23	0.0187122	13	0.238833	18.201	1.44427	1	6.75344	8.9044	25.8539
2011	221	0	0.520414	4.70953	4.06044	23	0.584475	0	0	14.3371	0.986946	0	5.12396	9.3443	20.5583
2011	247	0	1.24942	0	0.693147	23	1	0		13.8851	0.122319	0	0.693147	9.34896	17.2505
2011	147	1	0.23041	1.09861	0.693147	23	0.0909091	0	0.482036	13.9331	1.21004	0	1.38629	8.86467	20.8627
2011	308	0	0.118234	1.38629	1.09861	23	0.0232558	1	0.300029	12.673	1.84607	0	1.79176	8.97347	18.8406
2011	210	0	9.58188	3.97029	4.63473	23	0.456896	1	0	15.702	0.439456	0	5.04343	9.36374	21.3693
2011	248	0	2.94976	5.49306	5.85793	23	0.355064	1	0.410522	17.3808	-1.92087	0	6.38351	9.03635	21.8109
2011	217	0	3.87046	4.43082	2.19722	23	0.515873	0	0	13.6573	0.779758	0	4.52179	8.95813	20.048
2011	424	0	0.957203	3.7612	3.55535	23	0.0981132	4	0.713101	17.1919	-0.158695	1	4.3438	9.7212	23.2504
2011	323	0	0.048532	1.79176	1.38629	23	0	0	0.436113	13.1584	1.91949	0	2.19722	8.98286	21.3674
2011	244	0	4.09567	4.40672	4.5326	23	0.514706	1	0.268581	16.3831	0.321453	0	5.15906	9.41848	20.4343
2011	129	1	1.75521	6.80351	4.63473	23	0.215941	1	0.417831	16.831	-0.122716	1	6.91075	8.55111	21.868
2011	433	0	1.76235	1.79176	0	23	0	0	0.713101	16.5201	-0.142086	0	1.79176	9.49946	20.968
2011	236	0	1.81683	4.09434	4.40672	23	0.244949	1	0.410522	17.3054	0.209798	0	4.94876	9.20554	21.9812
2011	507	0	0.545752	0.693147	0	23	1	0		10.9288	1.53605	0	0.693147
2011	340	1	0.397938	3.66356	3.13549	23	0.0508475	1	0.168288	16.1153	1.34531	1	4.11087	8.90223	22.9488
2011	230	0	8.81098	4.69135	4.84419	23	0.432886	1	0.559262	16.147	0.424937	0	5.45959	9.19484	18.7907
2011	134	1	0.119393	2.48491	1.38629	23	0.277778	0	0.358675	12.8833	1.68725	0	2.70805	8.26806	20.9942
2011	139	1	4.08704	5.96615	5.48894	23	0.447716	0	0.410522	16.9855	-1.82475	0	6.44731	8.91172	22.1678
2011	303	1	0.321867	1.60944	2.30259	23	0.0892857	1	0.463541	14.0988	1.2131	0	2.63906	8.75984	21.0131
2011	241	0	15.0024	4.55388	4.38203	23	0.386819	0	0	16.6554	-0.275949	0	5.15906	9.30794	18.7872
2011	411	0	0.953655	0.693147	2.48491	23	0.296296	0	0.713101	16.0992	0.601573	0	2.56495	9.51053	20.9542
2011	434	0	0.512821	4.09434	4.07754	23	0.150735	0	0.713101	17.179	-0.491995	0	4.77069	9.57523	23.6276
2011	228	0	9.41223	4.18966	4.04305	23	0.364662	1	0	15.2062	0.174685	0	4.80402	9.43934	22.3343
2011	439	0		0.693147	0	23	1	0				0	0.693147	9.5312
2011	315	0	0.110613	3.04452	2.94444	23	0.0106572	1	0.707151	15.4997	1.99552	0	3.66356	8.75272	23.1376
2011	128	1	0.236595	6.56244	5.02388	23	0.0048338	0	0.410522	17.1572	0.137255	0	6.75577	8.79576	24.8871
2011	420	0		0	0	23		0	0.539713		1.80784	0	0	9.56233	18.5069
2011	427	0	1.72018	1.09861	1.09861	23	0.0833333	0	0.713101	15.6418	0.713056	0	1.60944	9.5111	19.9388
2011	122	1	0.540238	7.68662	6.54247	23	0.0547077	1	0.240312	17.1707	0.679465	1	7.96276	8.37932	25.2233
2011	442	0		0	0	23		0			0.795081	0	0	9.60993
2011	202	1	2.01226	2.83321	5.54126	23	0.284722	2	0.410522	18.2526	-0.835005	1	5.60212	8.92962	22.8982
2011	209	0	0.259936	5.17048	1.94591	23	0.330357	0		13.8023	0.752399	0	5.20401	9.32689	21.3856
2011	118	1	0.115555	2.30259	1.60944	23	0	0	0.410522	14.9686	0.913158	0	2.63906	8.73658	23.1484
2011	243	0	12.531	3.97029	4.63473	23	0.523622	1	0	15.697	0.43361	0	5.04343	9.43921	19.3483
2011	338	0	0.176475	4.69135	4.83628	23	0.014767	6	0.713101	17.6602	0.623159	1	5.45532	9.13057	24.0292
2011	418	0	1.64012	3.73767	1.60944	23	0.836735	0	0.372274	13.5305	0.167772	0	3.82864	9.60302	18.807
2011	238	0	0.976389	4.81218	3.78419	23	0.502762	0		14.5841	1.51371	0	5.11199	9.42335	20.0435
2011	330	0	0.242201	4.39445	2.94444	23	0.0181818	2	0.381623	16.1724	1.34379	1	4.59512	9.17747	22.1004
2011	111	1	2.39546	5.54908	4.40672	23	0.0165289	3	0.923036	18.3754	-0.790125	1	5.82305	7.95554	24.1967
2011	212	0		0.693147	0	23	0	0				0	0.693147
2011	207	0	8.42501	2.19722	1.60944	23	0.0512821	0	0	16.5932	0.0466738	0	2.56495	9.34184	19.2879
2011	115	1	4.99886	5.9162	5.47227	23	0.133088	2	0.509599	15.5229	-0.495975	1	6.41017	8.15272	22.328
2011	407	0	0.42415	4.38203	4.36945	23	0.0437262	4	0.381623	19.1013	0.46948	0	5.06259	9.73797	25.1567
2011	120	1	0.729307	2.83321	2.48491	23	0.0657895	1	0.410522	15.4646	-0.956235	0	3.33221	8.85146	21.1182
2011	251	0	1.31736	3.3673	3.97029	23	0.197115	0	0.410522	16.1897	0.248313	0	4.39445	9.06504	21.0101
2011	233	0	6.71616	4.40672	4.72739	23	0.544304	0	0	16.5573	-0.106325	0	5.26786	9.37946	19.9188
2011	245	0	0.460915	4.12713	1.09861	23	0.6	0	0.43177	11.3787	1.53981	0	4.15888	8.98046	17.3803
2011	318	1	0.258692	1.94591	3.2581	23	0.0327273	1	0.349326	16.1665	1.71117	0	3.46574	8.91775	23.0247
2011	329	0	0.0557846	2.99573	3.55535	23	0.0081301	1	0.345076	15.4155	1.94003	0	3.98898	8.85823	22.7257
2011	302	0	0.108356	2.89037	3.04452	23	0.0254777	2	0.372274	15.3372	1.55105	1	3.63759	9.02303	22.4924
2011	331	0	0.0941596	4.14314	3.29584	23	0.0056315	0	0.369724	16.0614	1.83275	1	4.48864	8.81207	23.3395
2011	131	1	1.02294	8.18312	7.41758	23	0.0520325	12	0.408822	18.0279	-0.531475	1	8.56484	8.10316	24.8936
2011	417	0	0.915047	4.39445	2.94444	23	0.532051	1	0.713101	16.2347	0.882437	1	4.59512	9.4534	21.3899
2011	249	0	20.3248	6.20859	3.09104	23	0.11875	0	0.57881	16.3313	-2.48179	0	6.24998	9.01993	18.3903
2011	141	1	0.71861	5.05625	5.36598	23	0.117955	1	0.435986	18.1281	-0.819715	0	5.9135	8.63231	24.532
2011	319	1	0.385405	2.07944	2.99573	23	0.425532	1	0.496365	15.2696	1.2258	0	3.29584	8.94243	21.206
2011	413	0	1.08029	3.49651	3.78419	23	0.192118	1	0.713101	16.5397	-0.0845022	0	4.33073	9.63987	21.7543
2011	502	0	2.33418	3.93183	3.80666	23	0.792453	0	0	15.8267	-0.152622	0	4.55388	8.75542	20.9609
2011	144	1	1.54215	8.14148	6.63595	23	0.0231815	6	0.529513	19.3172	-0.168059	0	8.34165	8.56061	24.8269
2011	325	0	0.246156	0.693147	0.693147	23	0.2	1	0.548212	12.9391	1.66599	0	1.09861	9.03822	21.8806
2011	321	1	0.391297	2.30259	1.79176	23	0.0240964	1	0.704601	14.9235	1.27326	0	2.70805	8.79002	21.0758
2011	328	0	0.0332855	0	0	23	0	0		10.4919	1.64447	0	0	9.0264
2011	121	1	0.770512	4.82831	1.79176	23	0.114286	0		12.8492	0.359425	0	4.86754	8.67648	18.3929
2011	412	0	0.7952	4.48864	1.38629	23	0.822917	0	0.328077	11.1692	1.74121	0	4.52179	9.53857	17.1071
2011	511	0	3.26177	1.38629	1.09861	23	0.8	0	0	13.2021	0.909613	0	1.79176	8.86654	19.7543
2011	301	1	1.26615	3.2581	2.30259	23	0.296296	0	0.388423	14.882	0.319676	0	3.55535	8.9473	19.8951
2011	211	0	6.9242	1.94591	4.41884	23	0.644068	0	0.303429	14.983	-0.164349	0	4.48864	8.97197	18.8196
2011	225	0	4.65462	3.58352	4.33073	23	0.368159	0	0	16.8614	-0.803755	0	4.70953	9.40285	20.3705
2011	232	0	10.5021	4.36945	3.7612	23	0.726619	0	0.370574	16.521	0.529142	0	4.79579	9.24916	18.8789
2011	336	1	0.224858	0	1.38629	23	0.0333333	1	0.475117	14.5347	1.57126	0	1.38629	8.95204	21.3532
2011	218	0	8.62821	3.29584	5.03695	23	0.292543	0	0	16.1593	-0.785995	0	5.19296	9.44563	20.2859
2011	405	0	1.05545	1.60944	1.09861	23	0.0645161	0	0.555012	15.6614	-0.0905422	0	1.94591	9.81533	20.9799
2011	516	0		0	0	23		0	0		2.10207	0	0	9.30649	15.5567
2011	333	1	0.825085	2.48491	3.2581	23	0.15625	1		15.7943	0.319173	0	3.61092	8.9126	19.9772
2011	504	0	1.28519	3.82864	2.30259	23	0.463415	1	0.475967	13.6687	0.530767	0	4.00733	9.11658	18.9654
2011	403	0	0.341105	2.56495	2.07944	23	0.782609	0	0.372274	12.5532	1.84818	0	2.99573	9.55535	18.8299
2011	317	1	0.767636	0.693147	1.60944	23	0.555556	0		13.3376	1.1674	0	1.79176	8.94286	18.4409
2011	518	0	0.413979	0	0	23		0		10.897		0	0	8.28346
2011	231	0	12.3485	4.8752	4.98361	23	0.234834	2	0.253282	16.8949	-0.103531	0	5.6204	9.17754	20.2236
2011	107	1	0.249537	4.78749	1.94591	23	0.106061	0	0.410522	14.0609	-0.348787	0	4.83628	8.73002	20.9105
2011	305	1	0.861779	4.02535	4.67283	23	0.348624	2	0.317878	16.064	0.514286	1	5.0876	8.77672	20.9892
2011	103	1	0.268852	3.46574	2.48491	23	0.470588	0	0.410522	14.9945	1.03449	0	3.7612	8.64101	23.488
2011	343	0	0.086579	0	0	23	0	0		10.3628	1.66386	0	0	8.98627	14.574
2011	438	0		0	0	23		0	0.372274		2.15299	0	0	9.51521
2011	224	0	3.88511	4.04305	3.2581	23	0.419118	0	0.418171	13.4682	0.0493188	0	4.40672	9.15457	15.9188
2011	113	1	0.482906	8.10682	6.27288	23	0.0563533	4	0.485869	16.6223	0.263484	1	8.25479	8.2043	23.9388
2011	137	1	1.82559	4.20469	4.38203	23	0.318898	0	0.410522	16.864	-1.41006	0	4.98361	8.84526	21.6179
2011	108	1	2.13989	1.79176	0	23	0	0	0.556499	13.4492	1.42855	0	1.79176	7.94221	16.6753
2011	327	1	2.37695	2.3979	3.63759	23	0.373832	1	0.507415	15.0853	0.552761	0	3.8712	8.81635	18.5189
2011	406	0	0.60034	3.97029	2.56495	23	0.0754717	0	0.713101	15.1256	0.573836	0	4.17439	9.57175	23.4042
2011	339	1	0.21678	1.38629	2.83321	23	0.041958	1	0.44027	16.2229	0.50336	0	2.99573	8.93911	22.1826
2011	253	0	3.35822	5.85793	4.14314	23	0.426641	1	0	16.4562	1.11183	0	6.02102	9.30217	21.9451
2011	512	0	1.37543	4.45435	1.79176	23	0.794392	0	0.336577	11.5479	1.53985	0	4.51086	9.19117	16.4051
2011	227	0	4.03792	2.56495	3.8712	23	0.597561	0		14.5106	0.985996	0	4.09434	9.39048	18.204
2011	419	0	7.54905	3.3673	2.07944	23	0.916667	0	0.270281	16.1281	-0.388113	0	3.58352	9.50779	19.5553
2011	114	0	0.233313	9.97883	8.34212	23	0.0231575	17	0	17.7263	1.01455	1	10.1566	6.86344	26.2271
2011	117	1	0.0681733	1.79176	1.09861	23	0.125	0	0.410522	14.5264	1.77679	0	2.07944	8.72679	22.497
2011	124	1	6.51938	6.3315	5.42935	23	0.208289	1	0.356975	18.8213	-0.802685	0	6.67077	8.0187	22.8346
2011	410	0	1.24803	2.63906	1.60944	23	0.0555556	0	0.494972	12.7076	0.753964	0	2.89037	9.4848	17.7743
2011	106	1	2.0845	4.26268	4.21951	23	0.520202	0		15.1721	-1.33356	0	4.92725	8.87175	17.7044
2011	135	1	3.58994	5.37528	4.59512	23	0.124498	1	0.523495	17.1944	0.0023358	1	5.74939	8.28011	21.4964
2011	126	1	8.03245	7.5863	6.52209	23	0.208348	1	0.563511	17.1129	-0.814385	0	7.88232	8.05894	20.9015
2011	145	1	1.48804	5.15329	3.73767	23	0.177914	2	0.410522	15.8519	0.0884928	0	5.36598	8.86262	21.7419
2011	414	0	0.767045	3.8712	4.79579	23	0.138313	2	0.713101	17.6368	-0.682605	0	5.12396	9.61169	22.8315
2011	216	0	14.514	5.50126	4.49981	23	0.275087	0	0	18.0165	-1.61094	0	5.81114	9.33144	22.1067
2011	219	0	7.99458	5.85793	3.82864	23	0.228942	0	0	14.2621	-0.151571	0	5.97889	9.42887	16.758
2011	252	0	9.32184	5.27811	4.76217	23	0.422472	0	0	17.3264	-0.374047	0	5.743	9.15583	19.806
2011	208	0	22.5105	5.61313	4.12713	23	0.341743	1	0.559262	16.0081	-1.20514	0	5.81413	9.2116	17.8461
2011	112	1	1.46206	1.94591	2.56495	23	0.181818	1	0.21886	15.139	-0.0548972	0	2.94444	8.67487	20.4991
2011	505	0	3.23808	0	0	23		0	0.456418	11.5591	1.90454	0	0	8.87333	16.3931
2011	250	0	7.40392	5.826	5.60947	23	0.373461	0	0.57626	17.637	0.577922	0	6.4151	9.1769	21.4857
2011	510	0	1.42369	4.17439	2.30259	23	0.878049	0		12.1414	1.59065	0	4.30406	9.02031	17.449
2011	324	1	0.617038	2.77259	3.52636	23	0.103306	3	0.507415	16.8186	0.788146	1	3.89182	8.86346	22.2051
2011	138	1	1.59343	2.83321	3.55535	23	0.472527	1	0.589009	14.8721	0.538186	0	3.93183	8.69084	18.9534
2011	215	0	1.7116	5.8693	4.41884	23	0.242604	0	0	15.2959	0.247755	0	6.07764	9.33039	22.3645
2011	517	0	0.515918	0.693147	0	23	0	0	0.345926	9.78386	1.66386	0	0.693147	8.3063	13.997
2011	309	1	0.404371	3.49651	4.11087	23	0.0376506	4	0.270281	17.4548	1.67412	0	4.5326	8.84634	23.2873
2011	104	1	0.781415	4.26268	3.68888	23	0.318436	1	0.639156	16.0318	0.0699188	0	4.70048	8.61635	20.8061
2011	203	0	15.849	4.62497	5.37064	23	0.244076	1		18.3169	-0.904905	0	5.75574	9.02605	20.8866
2011	429	0	0.682857	0	0.693147	23	1	0	0.328077	12.0756	1.45113	0	0.693147	9.54868	16.1611
2011	242	0	2.22906	6.03548	5.40268	23	0.155263	2	0	18.9081	-1.3544	0	6.45991	9.30214	23.1018
2011	409	0	2.39443	3.63759	3.46574	23	0.369231	1	0.581734	16.1392	0.184928	0	4.23411	9.78191	20.3063
2011	235	0	3.91334	3.55535	3.95124	23	0.358289	0	0.410522	15.0961	-0.571625	0	4.45435	9.38468	21.3669
2011	133	1	0.994368	6.286	2.83321	23	0.220837	0	0.639156	15.4592	0.836184	0	6.31536	8.50532	22.4239
2011	404	0	0.200602	3.04452	2.63906	23	0.4	1	0.372274	12.7927	1.70568	0	3.52636	9.44626	20.2339
2011	206	0	0.737547	3.49651	4.29046	23	0.519481	1		14.5163	1.6665	0	4.65396	9.37534	20.3904
2011	306	1	0.719001	3.68888	3.63759	23	0.269231	1	0.472567	15.81	0.903805	1	4.3438	8.90456	21.1055
2011	127	0	0.116636	7.76132	6.4677	23	0.0221034	13	0.567761	18.6662	1.59715	0	8.00336	7.64927	26.5605
2011	326	1	1.10947	1.38629	2.63906	23	0.444444	0	0.472567	14.5443	-0.0159093	0	2.83321	8.92693	19.3213
2011	421	0	2.70896	1.09861	0	23	0	0	0.713101	15.9533	0.21162	0	1.09861	9.51371	20.1587
2011	222	0	5.13703	5.06259	4.14314	23	0.303406	1	0.601759	16.3723	-0.343273	0	5.39363	9.29644	20.589
2011	509	0	0.777373	1.38629	0.693147	23	0.2	0	0.602608	9.21602	1.66386	0	1.60944	8.82621	12.1733
2011	422	0	0.10783	6.50728	6.17379	23	0.0261876	12	0.359015	17.3518	1.67924	0	7.04665	9.25531	24.5826
2011	246	0	4.4452	0	0	23		0	0.381623	12.1255	0.609881	0	0	9.36496	14.3999
2011	316	0	0.103733	3.89182	3.98898	23	0.0050988	1	0.517614	16.6305	1.71568	1	4.62497	8.96599	24.9451
2011	430	0	0.900025	0	0	23		0	0.372274	11.5928	1.45113	0	0	9.55521	18.1717
2011	401	0	0.437247	3.58352	2.70805	23	0.0604396	2	0.713101	17.5354	0.761049	0	3.91202	9.86778	23.4151
2011	304	0	0.109355	3.61092	3.43399	23	0.0115894	2	0.238833	15.9428	1.79557	1	4.20469	8.91852	22.6674
2011	136	1	0.104251	6.92756	5.95584	23	0.020522	1	0.089346	15.461	1.79347	0	7.24779	8.40864	24.8776
2011	234	0	0.610864	6.63463	5.33754	23	0.169362	0	0.341676	14.0406	1.54855	1	6.87523	9.11116	20.0433
2011	344	0		0	0	23		0				0	0	8.9126
2011	214	0	11.5588	1.79176	0	23	0.105263	0	0	14.4297	0.601784	0	1.79176	9.42277	19.6593
2011	311	0	0.0909765	2.30259	2.89037	23	0.001287	0	0.300029	15.533	1.70234	1	3.29584	8.88313	22.949
2011	205	0	6.8021	4.09434	4.62497	23	0.506224	1	0	16.0627	0.920411	0	5.0814	9.35166	21.8388
2011	501	0	0.0898645	5.43372	5.14749	23	0.0102102	12	0.372274	16.9219	1.53777	1	5.99146	9.10712	25.4818
2012	428	0	0.384904	0.693147	0	28	0	0	0.372274	10.8175	1.51457	0	0.693147	9.52281	14.859
2012	339	1	0.242429	1.94591	3.58352	28	0.0687831	1	0.44027	16.2175	0.321533	0	3.73767	8.93911	22.1147
2012	408	0	0.228783	0.693147	0	28	0	0		15.106	1.12376	0	0.693147	9.51299
2012	214	0	13.3963	1.94591	0.693147	28	0.0769231	0	0	14.46	0.538003	0	2.07944	9.42277	19.651
2012	442	0		0	0	28		0			0.753864	0	0	9.60993
2012	433	0	2.02423	1.94591	0	28	0	0	0.713101	16.5415	-0.0950379	0	1.94591	9.49946	21.025
2012	411	0	1.08513	0.693147	2.30259	28	0.318182	0	0.713101	16.1112	0.791149	0	2.3979	9.51053	21.0876
2012	223	0	4.62626	5.50126	5.14749	28	0.175824	1	0	16.8829	-0.0497349	1	6.03069	9.30595	21.3935
2012	215	0	1.975	6.13123	4.46591	28	0.216028	1	0	15.3218	0.0490921	0	6.30262	9.33039	22.3479
2012	426	0	3.86637	0	1.09861	28	0.0377358	0	0.713101	15.6044	0.190004	0	1.09861	9.53145	20.1832
2012	319	1	0.43202	2.3979	3.13549	28	0.389831	1	0.496365	15.2666	1.14567	0	3.49651	8.94243	21.0413
2012	503	0	0.218756	0	0	28		0		12.5025		0	0	9.35806	17.8384
2012	318	1	0.291276	2.3979	3.58352	28	0.0550459	1	0.349326	16.1679	1.59289	0	3.82864	8.91775	22.8901
2012	338	0	0.198554	4.61512	5.01063	28	0.0207972	6	0.713101	17.6608	0.509266	1	5.52146	9.13057	23.925
2012	436	0	1.24562	3.09104	3.49651	28	0.454545	1	0.372274	14.8601	0.65929	0	3.98898	9.50656	20.5209
2012	243	0	14.4102	4.06044	4.55388	28	0.361582	1	0	15.7195	0.258837	0	5.02388	9.43921	20.4384
2012	508	0	2.12609	3.46574	1.60944	28	0.815789	0	0	11.557	1.68965	0	3.58352	8.62151	16.5238
2012	421	0	3.10338	1.38629	0	28	0	0	0.713101	15.972	0.188666	0	1.38629	9.51371	20.9916
2012	417	0	1.03073	3.8712	3.04452	28	0.424	1	0.713101	16.2365	0.84603	1	4.21951	9.4534	21.2787
2012	253	0	3.89491	6.17794	4.21951	28	0.282087	1	0	16.4872	1.19975	0	6.3081	9.30217	21.9423
2012	213	0	1.71144	4.82028	3.58352	28	0.610811	0	0.372274	13.1328	1.34787	0	5.0689	9.4459	17.8671
2012	145	1	1.76652	6.09582	3.98898	28	0.108239	2	0.410522	15.9062	0.0148041	0	6.20859	8.86262	21.9038
2012	201	0	1.18064	3.04452	5.78996	28	0.283203	0	0.410522	17.4367	-0.786258	1	5.84933	9.11808	22.7682
2012	330	0	0.271224	4.94164	3.4012	28	0.0189655	2	0.381623	16.1683	1.31405	1	5.1299	9.17747	22.1135
2012	331	0	0.106657	4.54329	3.68888	28	0.0057288	1	0.369724	16.0688	1.70938	1	4.89035	8.81207	23.3139
2012	514	0	1.9896	3.2581	2.07944	28	0.666667	0	0	12.4272	1.74048	0	3.49651	9.0325	18.7284
2012	139	1	4.72386	6.14633	5.73334	28	0.354651	0	0.410522	17.0131	-1.89188	0	6.65286	8.91172	22.4387
2012	437	0	0.435741	3.13549	3.73767	28	0.11828	2	0.713101	16.672	0.869884	0	4.15888	9.85644	24.2268
2012	509	0	0.893357	1.09861	0.693147	28	0.333333	0	0.602608	9.23786	1.56518	0	1.38629	8.82621	13.8495
2012	429	0	0.772611	0	0.693147	28	1	0	0.328077	12.0819	1.43249	0	0.693147	9.54868	17.1795
2012	114	0	0.263716	9.94832	8.33807	28	0.023343	19	0	17.7315	0.805885	1	10.1305	6.86344	26.27
2012	414	0	0.870265	4.17439	4.82028	28	0.11086	3	0.713101	17.6458	-0.863028	0	5.23644	9.61169	22.9624
2012	420	0		0.693147	0	28	1	0	0.539713		1.61703	0	0.693147	9.56233	18.5691
2012	242	0	2.57441	6.48004	5.71373	28	0.121031	2	0	18.9349	-1.50329	0	6.86066	9.30214	23.0813
2012	128	1	0.274375	6.74876	5.29832	28	0.0036745	0	0.410522	17.1881	0.0580941	0	6.95845	8.79576	25.018
2012	240	0	3.58379	2.77259	1.38629	28	0.153846	0		16.1294	-0.617798	0	2.94444	9.13007	20.0955
2012	241	0	17.539	4.77069	4.47734	28	0.263862	0	0	16.6944	-0.609348	0	5.32301	9.30794	19.0911
2012	105	1	5.53891	8.87515	7.45298	28	0.134995	1	0.541412	19.0481	-2.13822	0	9.09111	8.26459	23.2423
2012	438	0		0	0	28		0	0.372274		2.0157	0	0	9.51521
2012	123	1	1.7141	8.03884	7.47874	28	0.197442	1		14.8539	1.00992	1	8.49044	7.06736	22.61
2012	506	0	2.06785	2.3979	2.19722	28	0	0	0.372274	10.9458	1.56518	0	2.94444	8.78552	21.3367
2012	312	0	0.135201	6.18002	6.40688	28	0.019933	13	0.238833	18.2029	1.3144	1	6.9921	8.9044	25.8056
2012	416	0	0.871666	3.66356	2.3979	28	0.705882	0	0.372274	11.5847	1.03143	0	3.89182	9.56423	16.8049
2012	237	0	11.9605	5.3799	3.52636	28	0.475352	1	0	17.0289	0.929276	0	5.52146	9.33681	21.0191
2012	116	1	7.27749	5.78074	5.43808	28	0.250748	1	0.538013	16.5088	0.435205	0	6.31536	8.11734	21.796
2012	405	0	1.20313	2.48491	1.38629	28	0.157895	0	0.555012	15.6752	-0.33312	0	2.70805	9.81533	21.048
2012	143	1	4.38597	9.09122	6.11368	28	0.0250073	2	0	20.959	-0.750528	0	9.14078	8.23907	24.9201
2012	211	0	7.03374	2.77259	4.47734	28	0.592857	0	0.303429		-0.163415	0	4.63473	8.97197	17.819
2012	126	1	9.01431	7.53155	6.74524	28	0.225084	1	0.563511	17.111	-0.842448	0	7.90655	8.05894	21.4153
2012	222	0	5.87489	5.40717	4.41884	28	0.204969	1	0.601759	16.3893	-0.23988	0	5.72031	9.29644	20.7381
2012	517	0	0.576656	0.693147	0	28	0	0	0.345926	9.77792	1.56518	0	0.693147	8.3063	14.327
2012	314	0	0.144952	5.97635	6.78106	28	0.016456	11	0.328077	18	1.09372	1	7.14992	9.01508	24.6613
2012	427	0	1.94266	1.09861	1.38629	28	0.0625	0	0.713101	15.6462	0.773366	0	1.79176	9.5111	20.0259
2012	342	0	0.152716	5.63121	5.3033	28	0.0174323	23	0.372274	17.9697	0.941053	1	6.1717	9.00606	24.868
2012	419	0	8.61457	3.33221	2.07944	28	0.891892	0	0.270281	16.1429	-0.249311	0	3.55535	9.50779	19.498
2012	413	0	1.23301	3.71357	3.85015	28	0.135849	1	0.713101	16.5547	-0.0315239	0	4.46591	9.63987	21.9909
2012	337	1	1.7652	5.33272	5.47227	28	0.0842374	3	0.505885	17.6353	0.446507	1	6.09582	8.77366	23.0608
2012	432	0	0.334019	1.38629	1.79176	28	0.176471	0	0.372274	14.1118	0.64306	0	2.19722	9.57531	19.9288
2012	507	0	0.61262	0.693147	0	28	1	0		10.9271	1.49177	0	0.693147
2012	343	0	0.0987129	0	0	28	0	0		10.3768	1.56518	0	0	8.98627	14.6587
2012	135	1	4.09631	5.5835	4.8752	28	0.107647	1	0.523495	17.2092	0.0200431	1	5.98141	8.28011	21.7794
2012	439	0		0.693147	0	28	1	0				0	0.693147	9.5312
2012	311	0	0.102678	2.70805	4.48864	28	0.0063158	1	0.300029	15.5368	1.45369	1	4.63473	8.88313	22.9687
2012	104	1	0.89036	4.36945	3.58352	28	0.213992	1	0.639156	16.0451	-0.17697	0	4.7362	8.61635	20.9732
2012	250	0	8.5762	5.93489	5.81413	28	0.350515	1	0.57626	17.6668	0.590236	0	6.56808	9.1769	21.6271
2012	344	0		0	0	28		0				0	0	8.9126
2012	230	0	10.1536	5.26269	5.20949	28	0.377778	1	0.559262	16.1716	0.308167	0	5.92693	9.19484	18.9005
2012	251	0	1.49571	3.46574	4.29046	28	0.206349	0	0.410522	16.1994	-0.182535	0	4.64439	9.06504	21.1735
2012	108	1	2.4348	2.30259	0	28	0	0	0.556499	13.4611	1.31509	0	2.30259	7.94221	16.5638
2012	320	1	0.455316	2.30259	3.17805	28	0.132076	1	0.755632	14.5257	0.992409	1	3.49651	8.78333	21.0465
2012	515	0	0.165293	4.70048	4.38203	28	0.0196721	3	0.372274	15.2989	1.90015	1	5.24175	9.30946	22.9928
2012	501	0	0.102821	5.54518	5.35186	28	0.0138632	13	0.372274	16.9394	1.53678	1	6.14419	9.10712	25.5298
2012	402	0	0.500074	4.38203	1.60944	28	0.917647	0	0.372274	11.4121	1.51457	0	4.43082	9.52389	20.4316
2012	308	0	0.13365	1.60944	1.94591	28	0.037037	1	0.300029	12.6783	1.78381	0	2.3979	8.97347	19.0323
2012	231	0	14.2693	5.3845	5.42054	28	0.136364	2	0.253282	16.9222	0.0026451	0	6.09357	9.17754	20.303
2012	504	0	1.44775	3.98898	2.89037	28	0.336449	1	0.475967	13.6706	0.471007	0	4.26268	9.11658	19.2801
2012	118	1	0.137342	2.89037	1.79176	28	0	0	0.410522	15.0241	0.742388	0	3.13549	8.73658	23.2535
2012	134	1	0.136051	2.48491	1.09861	28	0.204545	0	0.358675	12.8967	1.44811	0	2.63906	8.26806	21.2091
2012	403	0	0.384499	2.30259	2.19722	28	0.75	0	0.372274	12.5557	1.72475	0	2.89037	9.55535	18.4842
2012	302	0	0.122351	3.13549	3.33221	28	0.0316623	2	0.372274	15.3415	1.47985	1	3.91202	9.02303	22.4975
2012	323	0	0.0558947	2.07944	1.38629	28	0	0	0.436113	13.1824	1.8707	0	2.3979	8.98286	21.5202
2012	244	0	4.73518	4.45435	4.63473	28	0.440895	1	0.268581	16.4109	0.43046	0	5.23644	9.41848	20.5552
2012	254	0	6.64344	4.64439	2.89037	28	0.622754	0	0	16.3638	-0.505338	0	4.79579	9.22075	19.7906
2012	121	1	0.904468	4.90527	2.3979	28	0.120253	0		12.8923	0.173611	0	4.97673	8.67648	18.1551
2012	113	1	0.550673	8.24617	6.60259	28	0.0631469	4	0.485869	16.6364	0.130327	1	8.42266	8.2043	23.9688
2012	333	1	0.923218	2.89037	3.2581	28	0.153153	1		15.7895	0.321482	0	3.7612	8.9126	20.0586
2012	236	0	2.07147	4.35671	4.51086	28	0.180556	2	0.410522	17.3193	0.0683231	0	5.12396	9.20554	22.0288
2012	141	1	0.817787	5.30827	5.80513	28	0.119295	1	0.435986	18.1402	-0.785148	0	6.27852	8.63231	24.3197
2012	423	0	0.127567	7.04578	7.17472	28	0.0174511	67	0.423398	19.5645	1.17122	0	7.80507	9.32011	26.9099
2012	207	0	9.76115	1.79176	1.38629	28	0.05	0	0	16.6232	-0.0343469	0	2.19722	9.34184	19.5364
2012	326	1	1.24855	1.60944	2.56495	28	0.56	0	0.472567	14.5451	0.0461331	0	2.83321	8.92693	19.2464
2012	226	0	6.67678	6.24028	5.38907	28	0.270151	3	0.57626	17.6075	-0.784658	0	6.59441	9.12965	21.7675
2012	234	0	0.688751	6.83411	5.38907	28	0.151586	0	0.341676	14.0434	1.51009	1	7.0449	9.11116	20.2626
2012	321	1	0.434105	2.19722	2.3979	28	0.0526316	1	0.704601	14.91	1.32499	0	2.94444	8.79002	21.2658
2012	336	1	0.253357	0	2.07944	28	0.0857143	1	0.475117	14.5368	1.47389	0	2.07944	8.95204	21.3236
2012	233	0	7.77781	4.60517	4.69135	28	0.443877	0	0	16.5868	-1.49555	0	5.33754	9.37946	20.2483
2012	404	0	0.228066	3.3673	3.09104	28	0.227723	1	0.372274	12.8038	1.72281	0	3.91202	9.44626	20.3793
2012	407	0	0.481187	4.67283	4.5326	28	0.0480993	5	0.381623	19.1103	0.584744	0	5.29331	9.73797	25.1741
2012	119	1	4.65293	6.96791	6.42	28	0.278399	1	0.481917	15.6787	0.572521	0	7.42357	7.93008	21.2684
2012	513	0	1.7523	0	0	28		0	0.685052	9.28164	1.82913	0	0	9.03498	18.7815
2012	103	1	0.325251	3.4012	2.83321	28	0.354839	0	0.410522	15.0677	1.00086	0	3.82864	8.64101	23.6564
2012	409	0	2.73567	3.95124	3.82864	28	0.472973	1	0.581734	16.1552	0.0807141	0	4.57471	9.78191	20.3336
2012	307	0	0.133132	3.29584	3.43399	28	0.0140281	4	0.436113	16.2231	1.46238	0	4.04305	8.98367	23.9944
2012	435	0	0.44503	2.30259	2.07944	28	0.181818	0	0.713101	15.0331	1.24795	0	2.83321	9.86144	22.1876
2012	202	1	2.31321	3.09104	5.73979	28	0.244755	2	0.410522	18.2748	-0.897548	1	5.80513	8.92962	22.9793
2012	516	0		0	0.693147	28	1	0	0		2.21644	0	0.693147	9.30649	15.4354
2012	252	0	10.8201	5.63835	4.8752	28	0.305031	0	0	17.3582	-0.330185	0	6.01859	9.15583	20.1034
2012	131	1	1.15559	8.40738	7.65017	28	0.0567916	12	0.408822	18.0326	-0.677848	1	8.79179	8.10316	24.9682
2012	225	0	5.36261	3.7612	4.43082	28	0.270358	0	0	16.8858	-0.724678	0	4.83628	9.40285	20.668
2012	120	1	0.873026	3.04452	3.13549	28	0.109589	1	0.410522	15.5273	-1.12603	0	3.7612	8.85146	21.2611
2012	327	1	2.67224	2.70805	3.66356	28	0.267123	1	0.507415	15.0851	0.585273	0	3.97029	8.81635	18.7753
2012	512	0	1.53419	4.36945	1.79176	28	0.792079	0	0.336577	11.5399	1.4333	0	4.43082	9.19117	16.8192
2012	239	0	0.801476	6.12249	4.14314	28	0.0655738	3	0	17.7827	0.513395	0	6.24998	9.36525	24.8172
2012	117	1	0.0826845	2.19722	0.693147	28	0.166667	0	0.410522	14.6022	1.76238	0	2.30259	8.72679	22.8614
2012	434	0	0.586068	4.27667	4.2485	28	0.139344	0	0.713101	17.1952	-0.488348	0	4.94876	9.57523	23.8948
2012	124	1	7.41542	6.74288	5.64545	28	0.18755	1	0.356975	18.8328	-0.840308	0	7.02997	8.0187	22.8574
2012	221	0	0.607737	4.7185	4.11087	28	0.495614	0	0	14.3749	0.832073	0	5.14749	9.3443	20.7677
2012	101	1	11.056	5.20401	3.21888	28	0.283582	1	0.447494	17.2547	-1.87978	0	5.32788	8.33841	19.9666
2012	106	1	2.40233	4.23411	4.20469	28	0.442396	0		15.1968	-1.41725	0	4.90527	8.87175	17.5306
2012	220	0	4.15044	6.9613	6.16121	28	0.0945188	1	0	17.0735	0.669477	0	7.33171	9.37862	22.416
2012	317	1	0.863842	0.693147	1.60944	28	0.129032	0		13.3384	1.13535	0	1.79176	8.94286	18.9348
2012	335	1	0.34792	2.30259	2.77259	28	0.0810811	1	0.275381	15.5033	1.62718	0	3.21888	8.91239	22.528
2012	440	0		0	0	28		0	0.372274	10.2629		0	0	9.51324	18.8514
2012	111	1	2.7397	5.60947	4.40672	28	0.016654	3	0.923036	18.3924	-0.649458	1	5.8693	7.95554	24.3172
2012	110	0	1.26181	2.99573	1.79176	28	0.621622	0		13.9404	0.253951	0	3.21888	8.60821	17.9612
2012	406	0	0.686692	4.04305	2.70805	28	0.0629139	0	0.713101	15.1427	0.359349	0	4.26268	9.57175	23.455
2012	424	0	1.08518	3.98898	3.73767	28	0.10574	4	0.713101	17.2001	-0.368583	1	4.55388	9.7212	23.347
2012	212	0		0.693147	0	28	0	0				0	0.693147
2012	137	1	1.95064	4.57471	4.56435	28	0.241379	0	0.410522	16.8331	-2.14349	0	5.25749	8.84526	20.9065
2012	132	1	0.566443	6.12249	5.22575	28	0.0517052	3	0.639156	18.1284	-0.681748	0	6.46303	8.83095	23.6728
2012	238	0	1.11722	5.42935	3.55535	28	0.311419	1		14.6016	1.51689	0	5.56834	9.42335	20.3379
2012	210	0	11.0642	4.52179	4.75359	28	0.345238	1	0	15.7286	0.152324	0	5.33272	9.36374	21.9668
2012	305	1	0.968079	4.04305	4.82028	28	0.260304	2	0.317878	16.0631	0.607397	1	5.19296	8.77672	21.1825
2012	315	0	0.124965	3.4012	3.13549	28	0.0146104	1	0.707151	15.5045	1.93954	0	3.95124	8.75272	23.1458
2012	133	1	1.13832	6.69703	2.94444	28	0.216604	0	0.639156	15.4771	0.96687	0	6.71901	8.50532	23.0624
2012	322	0	0.0402953	0	0	28	0	0		10.5082	1.92798	0	0	8.98052
2012	218	0	9.91697	3.55535	5.01063	28	0.226852	0	0	16.1813	-0.748228	0	5.21494	9.44563	20.4552
2012	306	1	0.803761	3.82864	3.85015	28	0.228856	2	0.472567	15.8042	0.918616	1	4.52179	8.90456	21.3623
2012	209	0	0.305398	5.4848	1.60944	28	0.316583	0		13.8462	0.771485	0	5.50126	9.32689	21.5045
2012	208	0	26.1229	5.7301	4.12713	28	0.281947	1	0.559262	16.0397	-1.16596	0	5.9108	9.2116	17.861
2012	329	0	0.0635523	3.3673	3.68888	28	0.0122951	1	0.345076	15.4287	1.86625	0	4.21951	8.85823	22.5295
2012	205	0	7.86514	4.33073	4.7362	28	0.404908	1	0	16.0907	0.90315	0	5.24175	9.35166	21.7073
2012	332	0	0.0722084	4.04305	3.78419	28	0.0185185	1	0.262037	15.8946	1.95712	0	4.60517	8.9978	23.9963
2012	303	1	0.360608	1.38629	2.3979	28	0.0789474	1	0.463541	14.0952	1.17525	0	2.63906	8.75984	21.0376
2012	204	0	1.41878	5.43372	2.19722	28	0.305389	0	0.381623	17.0387	0.14946	0	5.46806	9.37335	24.3503
2012	142	1	0.190931	3.97029	3.33221	28	0.0150943	1	0.208439	15.8837	-0.540118	0	4.38203	8.87458	23.0169
2012	415	0	0.700706	3.17805	3.4012	28	0.140909	1	0.713101	15.3605	1.17718	0	3.97029	9.55336	22.5433
2012	206	0	0.83922	4.04305	4.31749	28	0.309702	1		14.5282	1.64282	0	4.8752	9.37534	19.5246
2012	125	1	5.41498	6.77879	5.55296	28	0.0833333	0		17.7554	-0.404893	0	7.03527	8.08181	22.6652
2012	224	0	4.47531	4.26268	3.3673	28	0.379747	0	0.418171	13.4924	0.0864741	0	4.59512	9.15457	16.5202
2012	309	1	0.454666	3.58352	4.39445	28	0.0455154	4	0.270281	17.4548	1.58826	0	4.75359	8.84634	23.3894
2012	340	1	0.445129	3.91202	3.55535	28	0.0432692	2	0.168288	16.1101	1.21458	1	4.43082	8.90223	22.8103
2012	425	0	0.627546	3.85015	4.59512	28	0.0442063	5	0.713101	18.58	-0.123672	1	4.97673	9.43093	24.3255
2012	122	1	0.616278	7.89432	6.74288	28	0.0444996	1	0.240312	17.1852	0.53357	1	8.16877	8.37932	25.2754
2012	431	0	0.773131	3.49651	2.70805	28	0.653846	0	0.447851	13.2016	0.618107	0	3.85015	9.60696	19.1744
2012	217	0	4.42559	4.68213	2.94444	28	0.351759	0	0	13.6741	0.699401	0	4.83628	8.95813	20.6214
2012	246	0	5.10319	0	0	28		0	0.381623	12.1463	0.552117	0	0	9.36496	14.9309
2012	301	1	1.42129	3.17805	2.48491	28	0.272727	0	0.388423	14.8804	0.39515	0	3.55535	8.9473	20.003
2012	146	1	4.18531	8.69701	8.16023	28	0.138518	0	0.493816	18.3131	0.806141	1	9.15726	7.75439	24.6441
2012	410	0	1.43625	2.83321	1.38629	28	0.125	0	0.494972	12.7308	0.71904	0	2.99573	9.4848	17.9148
2012	249	0	23.8355	6.68711	3.2581	28	0.0780018	0	0.57881	16.3583	-2.32197	0	6.71781	9.01993	18.4619
2012	247	0	1.41433	0.693147	0.693147	28	0.333333	0		13.8918	0.13109	0	1.09861	9.34896	18.6777
2012	245	0	0.523352	4.06044	1.09861	28	0.62069	0	0.43177	11.3885	1.28305	0	4.09434	8.98046	17.325
[truncated: 1,265 more rows]
